# Supplementary material for: Systemic viral spreading and defective host responses are associated with fatal Lassa fever in macaques
Source: Commun Biol. 2021 Jan 4;4:27. doi: 10.1038/s42003-020-01543-7 (PMC7782745; doi:10.1038/s42003-020-01543-7)
Supplement: Supplementary file 4 — Supplementary Data 1 [file 42003_2020_1543_MOESM4_ESM.xlsx]

## Sheet: FIG 1
1a clinical score
	Clinical Score
Days	MOCK animals			AV infected animals				JOSIAH infected animals
0	0	0	0	0	0	0	0	0	0	0	0	0	0
1	0	0	0	0	0	0	0	0	0	0	0	0	0
2	0	0	0	0	0	0	0	0	0	0	0	0	0
3	0	4	0	0	0	0	0	1	1	1	0	0	0
4	0	3	0	1	1	2	2	2	2	2	2	1	0
6	0	3	1	0	2	2	3	3	4	2	4	1	0
7	0	1	0	1	3	4	1	5	5	2	3	3	1
8	0	1	0	0	2	5	3	6	10	4	3	6	3
10	0	1	2	2	5	6	4	12	10	7	7	13	7
12	0	0	0	0	5	5	2	15	22	16	25	16	13
15	0	0	1	1	5	3	2
17	0	1	0	0	1	1	1
21	0	2	1	4	4	3	2
24	0	0	0	1	1	2	1
28	0	0	0	0	0	0	0
1a survival
	Percent Survival
Days	MOCK animals			AV infected animals			JOSIAH infected animals
0	100			100			100
11							66.6667
12							33.3333
13							16.6667
15							0
28	100			100			0
1a body temp
	Body Temperature (°C)
Days	MOCK animals			AV infected animals				JOSIAH infected animals
0	37.7	36.6	36.7	36.3	36.9	37.8	37.4	37.8	37.7	37.8	38.5	37.6	37.8
1	38	38.1	37.4	37.1	36.5	37.8	37.9	38	37.8	37.7	37	37.6	37.8
2	38.1	38.1	38.4	36.7	37.1	38.1	38	37.8	38.3	37.8	37.3	37.5	37.6
3	37.3	37.8	37.8	37.6	37.4	37.4	37.5	38.4	38.6	38.6	37.8	37.4	37.6
4	37.8	37.4	38.1	37.3	37.6	38.1	38	39.1	39.8	38	39	38.1	38.3
6	37.2	37.9	38.2	37.5	37.2	38.4	36.7	38.6	39	38.8	39	38.8	38.2
7	37.7	37	38.1	36.2	37.6	37.6	37.3	39.7	39.3	39.2	39.4	38.7	38.7
8	37.5	38	36.8	37.5	38.6	38.2	37.1	39	39.9	39	38.5	39.7	39.5
10	37.6	37.7	37.3	37.5	38.7	37.7	37.8	39.2		40	39.1	39.5	39.7
12	37.7	37.3	37.3	36	37.9	36.9	37.5	36.7	34.9	36.1	35.4	38	36.7
15	37.1	37.2	38.8	36.4	37.5	36.1	37.9
17	37.9	36.3	37.5	36.8	37.3	36.7	37.3
21	37.7	37	37.4	38	37.4	37.8	38.3
24	37.1	37.8	36.8	37.1	37.5	36.6	36.4
28	37	38.1	37.3	37.6	36.6	37.4	37.8
1b viral rna
	Viral RNA in blood (copies/mL)
Days	AV infected animals				JOSIAH infected animals
0	1	1	1	1	1	1	1	1	1	1
1	1	1	1	1	1	1	1	1	1	1
2	1	1	1	1	1	1	1	1	1	1
3	4265	1	1960	1	1	57650	1	1	1	1
4	9260	1	2090	1	22800	1630000	81250	45500	154500	46400
6	85400	33500	90250	21700	150000		1310000	289500	1605000	754000
8	316000	2355000	562500	183000	2085000	25900000	28600000	3685000	18650000	16350000
10	132000	2260000	2270000	2065000	66350000	213500000	307000000	16550000	201500000	298500000
12	15300	2690000	3280000	778000	141000000	362000000	195000000	114500000	409500000	337000000
15	1	281500	2865000	2030000
18	1	68750	175500	352000
21	1	1	68750	105500
24	1	1	44450	25150
28	1	1	1	1
1b viral titer
	Viral titer in blood (FFU/mL)
Days	AV infected animals				JOSIAH infected animals
0	1	1	1	1	1	1	1	1	1	1
1	1	1	1	1	1	1	1	1	1	1
2	1	1	1	1	1	1	1	1	1	1
3	1	1	1	1	1	1	1	1	1	1
4	1	1	1	1	1	1	1	1	1	1
6	1	1	1	1	160	700	360	160	540	780
8	1	150	100	1	1720	11800	39200	2460	12200	16000
10	1	400	1100	250	98000	258000	316000	20600	222000	600000
12	150	1250	2725	600	1200000	2120000	500000	1740000	4280000	5500000
15	1	50	800	650
18	1	1	50	50
21	1	1	1	1
24	1	1	1	1
28	1	1	1	1
1c Tissue RNA
	Viral RNA (copies/mg or mL)
Day 2	MLN	ILN	Spleen	Liver	Kidney	Adrenals	Bladder	Brain	Cerebellum	Thymus	Lungs	Small Int.	Large Int	Reprod. System	Pancreas	Heart	Skin (injection site)	CSF	Urine
AV	189	1	1	1	1	1	1	1	1	1	1	1	1	1	1	1	3712	1	1
	154	1	1	1	1	1	1	1	1	1	1	1	1	1	1	1	253	1	1
	1	1	1	1	1	1	1	1	1	1	1	1	1	1	1	1	2800	1	1
Josiah	1	1	1	1	1	1	1	1	1	1	1	1	1	1	1	1	5485	1	1
	1	259	1760	1	1	1	1	1	1	208	1	1	1	1	1	1	27044	1	1
	1	1	1	1	1	1	1	1	1	86	1	1	1	1	1	1	36	1	1
Day 5	MLN	ILN	Spleen	Liver	Kidney	Adrenals	Bladder	Brain	Cerebellum	Thymus	Lungs	Small Int.	Large Int	Reprod. System	Pancreas	Heart	Skin (injection site)	CSF	Urine
AV	39706	173529	154500	338	145	407	1	1	1	1	178	1	9765	109	1	1	86912	1	1
	102647	3721	104950	168	1	1332	1	1	20	340	1	535	1	104	71	1	3559	1	1
	129118	18676	117000	202	28	446	1	1	782	1	275	1	23471	159	1524	1	7574	1	1
Josiah	221029	361765	7975000	6441	2959	1571	1	59	237	34412	3368	48	10059	869	136	48	280	13200	1
	16941	63529	1800000	8294	609	1501	37	22	40	58	2838	240	497	222353	6676	34	51	1	60900
	135882	119853		2441	223	2394	1	20	233	114	1199	40	5191	522	59	125	24235	1	1
Day 11	MLN	ILN	Spleen	Liver	Kidney	Adrenals	Bladder	Brain	Cerebellum	Thymus	Lungs	Small Int.	Large Int	Reprod. System	Pancreas	Heart	Skin (injection site)	CSF	Urine
AV	124412	29824	1430000	5147	750	2347	2009	267	274	67500	2679	1006	1	88	117059	105	16044	1	1
	277059	203382	14250000	84412	3735	28632	5529	248	258	5353	12191	5735	221471	11059	1529	825	66618	1	7140
	105000	51176	1019500	2606	1588	1287	135	123	168	32500	1226	194	3441	555	178529	1618	588	1	1
Josiah	3632353	5455882	101100000	3786765	344118	218676	18441	450000	277941	2439706	9102941	1120588	3705882	500000	57500	214706	7956	1825000	2600000
	2647059	1569118	29800000	1589706	3500000	86029412	6558824	655882	527941	1882353	17132353	2613235	2339706	1402941	508824	508824	66618	7325000	1
	2666176	3191176	132000000	16088235	2633824	39573529	1021	798529	611765	4176471	4044118	6617647	1919118	1541176	2600000	438235	115000	10450000	183500000
	4058824	3913235	125500000	2323529	4147059	23308824	2094118	261765	232059	1660294	11617647	2085294	8264706	404412	1023529	231618	460294	3165000	2755000
	5050000	4602941	45500000	1795588	1917647	3075000	5279412	726471	244853	2073529	14823529	3033824	4823529	4588235	203088	625000	676471	2075000	6230000
	2363235	2672059	40600000	3102941	3676471	12205882	3058824	679412	488235	1679412	14411765	2633824	5588235	780882	73676	407353	153382	5730000	1
Day 28	MLN	ILN	Spleen	Liver	Kidney	Adrenals	Bladder	Brain	Cerebellum	Thymus	Lungs	Small Int.	Large Int	Reprod. System	Pancreas	Heart	Skin (injection site)	CSF	Urine
AV	11100	1154	80900	51	250	10	122	10	10	94	77	10	15000	1650	1	153	17	1	71750
	74750	52125	317000	209	312	172	20	68	623	22797	565	10879	10561	332	54219	1614	63	1	17650
	114250	68250	9575000	976	1206	430	281	113	297	196364	2018	3107	28250	3394	133	655	10	1	61000
	46750	32000	5720000	295	1790	4484	435	912	1301	294	773	78	2883	849	690	2022	558	3125	211500
1c Tissue titer
	Viral titer (FFU/mg or mL)
Day 2	ILN	MLN	Liver	Spleen	Brain	Cerebellum	Kidney	Adrenals	Small Int.	Large Int	Skin (injection site)	Lungs	Reprod. System	Thymus	Pancreas	Heart	Bladder	CSF	Urine
AV	1	1	1	1	1	1	1	1	1	1	42	1	1	1	1	1	1	1	1
	1	1	1	1	1	1	1	1	1	1	10	1	1	1	1	1	1	1	1
	1	1	1	1	1	1	1	1	1	1	54	1	1	1	1	1	1	1	1
Josiah	1	1	1	1	1	1	1	1	1	1	650	1	1	1	1	1	1	1	1
	192	1	1	1	1	1	1	1	1	1	960	1	1	1	1	1	1	1	1
	1	1	1	1	1	1	1	1	1	1	1	1	1	1	1	1	1	1	1
Day 5	ILN	MLN	Liver	Spleen	Brain	Cerebellum	Kidney	Adrenals	Small Int.	Large Int	Skin (injection site)	Lungs	Reprod. System	Thymus	Pancreas	Heart	Bladder	CSF	Urine
AV	1300	156	1	3	1	1	1	1	1	1	88	1	1	6	1	1	1	1	1
	1	6000	760	2800	1	1	1	1	1	1	9	1	1	1	1	1	1	1	1
	8	21	1	7	1	1	1	1	1	1	17	1	1	1	1	1	1	1	1
Josiah	5000	18000	198	5900	1	1	1	17	1	130	570	1	450	1	123	1	1	1	1
	737	4000	180	4850	1	1	4	30	1	270	1	11	2950	1	0	1	1	1	1
	1400	15000	60	5800	1	1	1	4	1	340	220	1	1	6	0	1	1	1	1
Day 11	ILN	MLN	Liver	Spleen	Brain	Cerebellum	Kidney	Adrenals	Small Int.	Large Int	Skin (injection site)	Lungs	Reprod. System	Thymus	Pancreas	Heart	Bladder	CSF	Urine
AV	315	156	1	3	1	1	1	1	6	1	149	1	1	48	1	1	1	1	1
	1780	6000	760	2800	1	1	1	42	660	1000	20	30	33	64	1	1	2	1	1
	5	21	1	7	1	1	1	1	1	64	20	1	21	765	150	1	1	1	1
Josiah	23800	4800	208000	33800	182	1160	5600	72000	1420	3580	72	33400	2480	13000	1600	210	1400	960	1
	3420	4800	136000	16400	302	308	11600	428000	5600	3540	1920	35800	11600	3500	5900	1000	3000	12000	1
	10800	8400	428000	5200	50	170	12000	212000	3987	1260	520	860	760	4000	76000	2000	1000	2160	1
	11600	14600	160000	14200	224	280	14200	760000	11600	23800	400	13200	1900	35000	14000	1300	4650	3500	1
	29600	10400	24800	21400	160	172	22000	42800	3000	29400	680	35400	4100	11000	10000	680	7850	3520	1
	11400	7000	120000	80000	378	140	19200	128000	2000	20000	640	49200	3980	14000	5000	2700	2900	5200	1
Day 28	ILN	MLN	Liver	Spleen	Brain	Cerebellum	Kidney	Adrenals	Small Int.	Large Int	Skin (injection site)	Lungs	Reprod. System	Thymus	Pancreas	Heart	Bladder	CSF	Urine
AV	1	1	1	1	1	1	1	1	1	1	1	1	1	1	1	1	1	1	1
	1	1	1	1	1	1	1	1	1	1	1	1	1	1	1	1	1	1	1
	1	1	1	1	1	1	1	1	1	1	1	1	1	1	1	1	1	1	1
	1	1	1	1	1	1	1	1	1	1	1	1	1	1	1	1	1	1	1

## Sheet: FIG 3
Fig 3a AST
	AST (U/L)
Days	JOSIAH infected animals												MOCK animals			AV infected animals
0	40.9	54.6	40.2	32.2	142.6	39.7	25	26.7	27.9	29.5	25.2	26.9	32.7	25	22.1	28.6	39.1	58.6	38.2		38.1	38.9	53.1	54	22.6	27.9	32.1	38.7
1													45.9			31.1	40.9	41.4							29.3	51.3	36.6	46.9
2	63.3	57.6	60.8	43.7	122.8	52	24.8	26.6	34.8	42.3	33	33.6	32.5	32.1		47.8		67.8	52.8	41.2	53.1	52.8	53.2	46.7	26.9	37.2	41.5	60.5
3													35.9												30.8	42.9	53.8	62.1
4				45.2	75.1	53.1	26.1	32.3	51	47.4	31.4	35.9	43.5	21.1	27.9				68.7	56	53	63	53.4	69.2	34.7	46.9	75.6	79.7
5				67.3	95	57.9													64.6	66	145.6
6							39.3	74.4	51.8	46.2	55.7	72	38.6	32.7	26.9							122	59.2	64.7	35.1	48.4	58.2	61.1
8							72.7	257.3	129.6	91.4	121.1	119.7	38.1	46.9	21.2							144.4	67.5	67.1	44.5	71.8	84.4	83.6
10							213.8	421.7	184.4	138.2	146.8	258.4	32.7	26.1	52.4							146	55.6	64.5	38.9	138	131.6	96.3
11																						104.4	87.8	69.9
12							339.5	1500	152.2	371.8	172.5	341.8	35.7	39.7	25.8										69.7	296.1	208.5	108.2
15													37.9	20.2	18.3										50	137.8	157.9	211.5
18													29.7	25	23.8										46.6	51.4	61.3	77.8
21													27.3	27.1	25										24.2	37.2	57.1	68.8
24													26.3	27.5	22.7										29.7	33.5	45.9	49.6
28													25.5	36.9	31.1										22.5	31.5	46.3	39.7
Fig 3a ALT
	ALT (U/L)
Days	JOSIAH infected animals												MOCK animals			AV infected animals
0	33.5	45	88.2	46.6	381.4	38.3	39.7	22.4	31.2	37	37	28.3	41.8	42.5	36.1	30.1	66	41.8	62.1		86	65.4	60.8	56	29.6	28.4	38.5	27.9
1															44.2	43.1	65.7	40.5							35.3	33.9	40.2	29.2
2	36.8	47.9	77.2	40.7	318.6	54.5	43.6	30.3	32.8	46.1	45	27.8	47.5	1.3	43.7	54.1		44.3	62	34.5	71.6	57.7	55.2	56.5	39.1	31.7	38.4	35.3
3															43.4										39.8	37.4	46.4	29.8
4				47.1	263.8	47.9	29.7	41.5	46	44	48.4	27	47.9	40.4	45.7				67.4	35.3	67.3	59.2	58.5	68.5	46.2	46	57.6	31
5				45.2	210.3	43													82.6	42.6	78.7
6							55.2	54.1	46.2	56.3	68.3	67	47	51.7	52.2							83.7	81.4	107.1	49	56.3	57.9	35.3
8							53.6	85.3	43	48	56.3	47.5	58.7	41.6	56.3							84.5	93.6	79.1	57.8	52.5	63.3	49.4
10							54.8	297.5	60.2	35	42	42.2	52.3	47.6	52.4							100.4	74.4	74.3	52.7	64	69.7	43.9
11																						85.4	76.8	71.2
12							119.1	1303.1	1425	98.6	46.9	80.3	61.7	41.4	53.3										170.4	192.7	120.8	70.2
15													53.7	47.2	48.5										115.4	147.8	206	282
18													56.2	59	48.8										120.1	97.3	84.5	84.9
21													49.5	49.7	43.3										66.1	57.1	65.3	55.8
24													52.7	48.9	43.9										72.7	41.1	68.4	36.7
28													52.4	38.7	48.4										52.7	35.3	79.2	28.8
Fig 3a LDH
	LDH (U/L)
Days	JOSIAH infected animals												MOCK animals			AV infected animals
0	580	663	297	313	812	296	476	719	627	503	376	335	662	394	412	354	448	961	429		550	365	478	584	447	414	449	627
1													785			365	451	507							500	631	498	632
2	861	505	656	422	861	349	435	473	690	792	479	467	567	529		434		697	619	480	656	511	435	164	531	395	551	752
3													522												510	412	562	651
4				413	579	550	548	588	831	715	482	454	629	417	538				610	499	663	520	427	690	581	494	653	1300
5				520	670	470													685	562	1030
6							562	793	949	697	630	580	622	532	477							782	451	505	561	477	638	685
8							1077	3481	1966	1146	1801	1053	577	750	509							841	512	642	663	620	740	729
10							3900	3900	3165	2614	1300	1300	505	524	830							1235	640	723	749	1112	1129
11																						1236	709	835
12							3900		2629	3900	3461	3483	551	543	517										856	2030	1969	1107
15													799	377	375										884	2017	1851	1630
18													464	373	348										615	1108	1536	1121
21													466	507	395										560	778	1239	1205
24													390	363	300										500	618	969	913
28													393	387	447										460	498	770	764
Fig 3a ALB
	ALB (µM)
Days	JOSIAH infected animals												MOCK animals			AV infected animals
0	585.9	596	537.6	520.9	495.3	568.6	623.1	579.8	632.8	630.5	637.4	672.1	655	578.6	644.5	652.5	655	594.5	496.8		581.9	516.4	543.4	508.5	609	652.5	623.5	652.5
1													623.5			652.5	623.5	580							594.5	652.5	594.5	609
2	550.6	539.6	505	509.5	516.7	531.7	615.2	571.4	649.2	624.3	647	657.8	655	595.1		667		536.5	487	492.6	522.2	488.2	512.2	509.9	609	623.5	594.5	609
3													623.5												580	623.5	580	609
4				515	479.8	539.2	569.3	632.8	637.1	629.3	626	658.7	623.5	655.1	598				489.1	483.3	528.1	491.2	501.5	471.8	594.5	655	609	623.5
5				481.7	467.2	544.5													447.9	502.4	511.6
6							543.9	501.2	554.6	561	613.7	561.3	623.5	571.9	623							471.9	521.3	487.9	580	594.5	580	594.5
8							525.2	487.7	529.3	530.2	562.6	530.3	609	617.7	639.8							458.4	484.7	452.2	551	536.5	522	580
10							508.6	421.9	481.5	488.6	468.3	453.6	623.5	600.3	650.9							438.8	463.6	452.2	507.5	522	522	551
11																						408.8	430.8	448.2
12							453.1	343.2	385.7	431.8	416	399.6	623.5	644.1	682.4										493	478.5	507.5	536.5
15													623.5	624.2	683.1										551	435	435	507.5
18													655	649.9	674.1										522	493	464	449.5
21													655	621.8	657.1										551	493	478.5	522
24													609	560.4	599.3										522	507.5	478.5	507.5
28													609	568.3	625.5										565.5	522	507.5	536.5
Fig 3a CREA
	Creatinine (µM)
Days	JOSIAH infected animals												MOCK animals			AV infected animals
0	50	60	45	42	40	40	45	48	69	61	65	63	47	58	64	66	74	73	38	40	40	60	42	48	80	87	61	77
1															57	64	77	60							81	83	63	77
2	52	45	41	40	42	49	59	49	69	58	58	62	50	52	60	72	77	81	47	42	49	58	47	54	71	95	62	78
3															45										82	92	61	78
4				56	42	48	62	68	89	55	65	64	61	58	57				52	39	48	51	50	64	86	94	75	72
5				45	40	47													46	40	46
6							72	49	82	65	68	58	53	56	53							59	40	47	81	90	77	78
8							58	81	81	81	81	78	51	62	56							51	50	55	84	92	75	87
10							73	61	95	82	129	131	53	56	55							59	35	45	80	91	64	66
11																						62	57	50
12							69	63	82	69	173	148	46	61	56										75	90	59	79
15													53	60	48										73	102	51	70
18													50	58	50										78	96	63	73
21													53	55	55										84	71	55	63
24													59	60	49										74	68	45	63
28													45	61	54										70	73	43	57
Fig 3a UREA
	Urea (mM)
Days	JOSIAH infected animals												MOCK animals			AV infected animals
0	5	6	4.5	4.2	4		4.3	4.5	6.6	5.6	5.7	5.6	3.2	4.758	5.5	5.1	5.4	6.6							4.2	5.8	5.8	7.6
1				5.6	4.2	4									4	4.6	5.1	5.1	3.8	4	4	6	4.2		6.1	5.4	4.4	8.7
2							3.4	3.4	5.5	4.8	4.1	5.4	2.7	2.2	3.5	4.4	5.9	6.1	4.7	4.2	4.9	5.8	4.7	4.8	5.8	6.5	4.8	7.3
3						4.8									2.8				5.2	3.9	4.8	5.1	5	6.4	5.8	5.8	4.9	6.3
4							4.6	5.3	5.8	6	4.9	5.4	3.7	2.7	4.7							5.9	5	5.5	6.2	7.3	5.4	9.2
5
6							4.1	3.8	6.8	6.6	5	6.1		3.6	5.1										5.1	6.2	6.2	7.3
8							4.3	5.3	5.9	6.5	6	5.6	4	4.7	5.2										7.2	6.8	7.6	8.5
10							4.5	6.4	6	7.5	12.1	8.3	4.2	5.1	6										5.8	5.3	8.3	10.7
11
12							10.2	17.1	15.3	13.3	28.6	14.8	4.6	5	6.1										4.7	7.5	9.9	9.3
15													4	3.8	5.3										5.7	8.2	9.4	7.2
18													4.5	4	4.7										6.5	7.3	8.7	5.2
21													6	3.3	3.8										5.6	4.5	5.8	5.3
24													4.5	3.8	4.6										4.3	5	5.8	6.9
28													4.8	3.8	4.8										5	5.1	7.3	6.9
Fig 3a Na+
	Na+ (mM)
Days	JOSIAH infected animals												MOCK animals			AV infected animals
0	145	147	147	148	145	149	146	145	147	148	145	144	150	145	147	148	147	148	151	145	151	147	148	147	148	146	148	148
1													144			147	150	146							147	143	148	149
2	148	151	148	148	145	148	146	145	147	149	145	145	146	145	147	151	151	146	146	144	149	147	147	145	148	145	149	148
3													148												147	144	150	146
4				147	147	148	146	144	147	146	145	146	148	146	146				146	143	149	147	149	146	147	146	148	145
5				146	146	149													147	146	147
6							146	143	146	142	143	142	149	145	146							150	145	147	148	146	147	148
8							147	142	144	140	141	141	149	146	147							147	145	144	148	147	145	149
10							149	137	141	137	138	136	148	143	146							143	143	145	146	143	145	147
11																						142	145	145
12							140	132	133	141	134	133	148	147	149										146	144	147	147
15													146	145	147										147	147	147	145
18													147	146	148										146	148	144	151
21													146	146	147										151	146	143	145
24													148	146	147										146	147	146	147
28													146	147	146										146	145	148	146
Fig 3a Cl-
	Cl- (mM)
Days	JOSIAH infected animals												MOCK animals			AV infected animals
0	106	106	104	107	105	108	109	105	107	108	108	105	105	105	106	104	106	107	110	109	107	106	108	107	104	103	107	106
1															112	107	107	105							105	105	106	104
2	109	110	107	106	106	106	105	104	105	106	105	103	105	105	105	104	108	104	106	105	105	104	107	104	106	104	106	104
3															103										102	101	104	105
4				107	109	109	105	103	106	105	104	104	106	103	103				107	107	104	104	105	105	105	102	105	106
5				107	106	108													110	107	107
6							106	106	105	102	106	101	106	104	106							105	107	105	106	106	104	106
8							108	105	105	101	104	101	109	107	107							104	104	103	106	105	104	102
10							109	99	101	99	100	99	107	106	106							103	106	103	105	103	104	106
11																						99	110	107
12							98	95	93	102	96	96	107	106	105										104	102	107	103
15													107	105	109										106	104	106	100
18													107	104	105										103	101	102	102
21													108	104	104										104	104	99	102
24													107	105	105										102	104	102	103
28													107	104	104										104	102	105	103
Fig 3b IL6
	Cytokine (pg/mL)
Days	AV infected animals				Josiah infected animals						MOCK animals
0	1.3	2.5	1.8	22.2	1.1	2.5	1.3	1.1	1	0.4	0.6	0.1	2.5
1	2.5	0.5	2.5	14	0.4	0.3	1.4	0.8	0.5	0.8
2	2.5	2.5	1.7	14.3	0.25	1.13	7.2	0.7	0.2	0.9
3	2.8	2.5	2.5	13.2	2.5	1.7	6	1.1	1	2.3	0.7	2.5	2.5
4	2.5	0.4	3.5	15.5	5.3	6.5	7.9	6.7	2.6	5.1
6	1.9	1.7	2.7	6.8	6.8	5.9	4.3	2.2	6.3	16.1	2.5	2.5	2.5
8	4	3.1	3.9	15.7	5.8	39.6	11.4	5.7	35.1	109.6
10	4.4	5.7	1.6	17.4	18.1	56.9	21.2	9.4	50.7	111.8
12	2.3	4.1	1.5	15.5	19.4	155.4		75.4	54	167	2.5	2.5	2.5
15	2	8.1	7	0.4
18	1.3	2.5	2.3	2.5
21	0.6	1.8	1.4	0.9							2.5	2.5	2.5
24	0.2	2.5	2.4	0.5
28	2.5	2.5	2	1.4							2.5	2.5	2.5
Fig 3b TNFa
	Cytokine (pg/mL)
Days	AV infected animals				Josiah infected animals						MOCK animals
0	40.2	1.5	33.3	60.6	54	5	24	53	57	26	32	18	11.5
1	34.2	14.1	1.5	51.7	13	17	43	21	28	32
2	36.7	10.2	2.5	16.8	2.5	12	47	23	21	21
3	13.7	4.3	2.5	12.4	5	2.5	31	15	46	29	20	3	7.7
4	26.8	4.7	44.4	16.8	15	5	21	10	8	10
6	8.8	12.3	6.1	13.7	26	23	43	25	45	30	4	0.5	5.2
8	15.9	16.8	53	35.4	25	13	41	14	36	14
10	23.8	5.2	21.1	33.3	27	32	30	23	67	41
12	35.9	15	15.5	26.8	100	100	130	50	106	64	2.5	27	13.6
15	15.3	35.2	22.8	5.1
18	55.9	12.8	22.8	7.7
21	23	81	45	2.5							7	36	2.5
24	14	4	93	2.5
28	2.5	4	61	2.5							4.8	46	2.5
Fig 3b IL12-23
	Cytokine (pg/mL)
Days	AV infected animals				Josiah infected animals						MOCK animals
0	15.2	2.5	7.9	28.2	15	1	9	13	13	3	6	20	44.6
1	12.2	2.5	2.5	14.4	5	4	15	10	3	8
2	11	2.5	2.5	5.6	1	7	8	4	2.5	2
3	2.5	2.5	2.5	10.7	1	2.5	8	17	8	6	15	20	21
4	7.3	2.5	18.4	14.6	4	4	6	5	4	1
6	2.5	2.5	2.5	11.1	4	10	13	4	16	4	2.5	18	20.4
8	5.3	3.8	20.7	22.4	6	9	18	3	15	2
10	11.7	7	10.1	17	11	24	21	11	51	17
12	22.7	10.4	4.6	26	32	54	46	34	74	30	2.5	17	27.1
15	14	41	17	6
18	20	6	18	2.5
21	6	26	12	2.5							2.5	24	6
24	8	4	26	2.5
28	2.5	6	16	2.5							2.5	22	10
Fig 3b IFNa
	Cytokine (pg/mL)
Days	AV infected animals				Josiah infected animals						MOCK animals
0	0	0	0	0	0	0	0	0	0	0	0	0	0
1	0	0	0	0	0	0	0	0	0	0	0	0	0
2	0	0	0	0	0	0	0	0	0	0	0	0	0
3	0	0	0	0	0	0	0	0	0	0	0	0	0
4	0	0	0	0	0	103.07	0	0	0	0	0	0	0
6	126.192	201.252	176.009	328.84	140.07	458.2	180.812	164.707	141.439	66.07	0	0	0
8	35.843	423.357	181.507	111.418	0	29.617	37.601	89.748	85.185	0	0	0	0
10	0	0	34.117	0	0	0	0	0	68.442	0	0	0	0
12	0	34.717	25.215	22.913	0	0	0	0	0	0	0	0	0
15	0	0	42.651	0							0	0	0
18	0	0	0.676	0							0	0	0
21	0	0	0	0							0	0	0
24	0	0	0	0							0	0	0
28	0	0	0	0							0	0	0
Fig 3b IL15
	Cytokine (pg/mL)
Days	AV infected animals				Josiah infected animals						MOCK animals
0	8	2.1	8	9.3	2.6	0.8	1.6	2.4	1.7	1.1	1.1	0.8	3.5
1	5.4	2.4	4.3	7.9	1.5	0.9	2.8	1.9	1.4	2.7
2	4.6	1.9	4.7	8.5	2.8	5.4	2.9	3.1	0.9	2.1
3	8.5	3.5	7.5	9.5	6.1	4.9	6.4	6.1	3.3	3.7	2.1	0.3	1.7
4	9.4	7.7	15.5	10.3	8.7	8	6.5	7.3	4.6	4.9
6	12.1	13.3	13.8	13.6	9.9	10	8.5	9.6	7.5	7.1	0.4	1.6	2.3
8	13.7	18.7	14.2	14.5	10.5	14.3	10.6	11.7	10.8	12.5
10	8.5	16.2	10.7	11.1	12	8.5	8.5	7.9	14	7.4
12	8	7.2	6.4	16.1	10.4	6.6	12.8	9.2	14	4.6	2.5	0.7	3.8
15	3.6	3.4	3.3	4.4
18	5.3	2.3	2.5	0.3
21	3.7	5.5	3.4	0.4							2.5	1	0.8
24	3.6	0.9	6.5	0.6
28	2.5	1.2	7.5	2.5							2.5	2	1.7
Fig 3c IL1ra
	Cytokine (pg/mL)
Days	AV infected animals				Josiah infected animals						MOCK animals
0	17	1	9	15	12.2	6.7	8.8	13.1	11.4	7.9	9.9	6.9	20
1	12	7	10	11	7.7	6.7	14.3	9.9	8.2	9.2
2	15	2	8	12	55.5	97.7	15.7	18.3	7.1	11.1
3	22	4	15	12	106.1	38.9	52.3	47.4	18.3	17.6	14.8	3.4	18
4	18	12	20	14	173.2	153.7	61	50	39.5	29
6	38	57	31	32	160.4	418.7	354.3	191.9	367.9	316.7	5.1	3.8	11
8	82	382	64	80	426.8	1453.4	631.7	469.8	421.1	685.2
10	38	198	121	71	583	1708.7	357.8	542.7	742.9	961.1
12	21	257	133	129	986.6	4296	4890.6	5870	3488	6080	7	7.5	13
15	14	61	25	60
18	25	7	19	23
21	11	21	20	13							7	7.5	10
24	15	9	28	14
28	10	7	29	12							2.9	10.2	15
Fig 3c IL10
	Cytokine (pg/mL)
Days	AV infected animals				Josiah infected animals						MOCK animals
0	40	7	23	32	18.6	4	21.4	21.8	17.9	9.8	13.8	11.3	3
1	21	17	11	30	7	10.4	23.2	14.5	14.9	20.4
2	34	5	5	19	3	35.1	22.7	16.8	8.2	14.2
3	28	8	8	17	7	5.5	36.1	22.7	20.4	18.6	19.3	4.4	12.4
4	29	36	39	11	13.6	13.1	19.3	12.2	19.5	21.8
6	17	27	7	13	16.7	21.4	28.4	29.1	49	32.5	4	2.4	12
8	24	63	46	33	25.1	105.6	74.4	52.6	103.7	72.2
10	26	171	52	34	79.7	214.5	276	288	949	520
12	61	121	58	50	119.8	201	705.2	567.4	1001.2	427.6	3	16.7	9
15	18	85	41	26
18	41	19	38	12
21	26	126	60	3							6.9	14.3	12.4
24	32	36	112	13
28	12.4	26	79	9							3.25	21.9	12.4
Fig 3d MCP1
	Cytokine (pg/mL)
Days	AV infected animals				Josiah infected animals						MOCK animals
0	218	151	210	167	139	114	252	186	111	124	138	116	117
1	134	246	200	169	64	126	212	158	98	151
2	213	152	191	399	114	346	196	222	181	149
3	368	179	290	307	152	176	383	684	210	224	371	103	97
4	338	402	553	317	283	301	410	358	297	295
6	534	667	292	327	292	391	417	463	593	516	118	124	104
8	559	1201	696	460	278	378	736	494	586	449
10	485	620	517	574	1487	496	1360	992	2070	1566
12	491	585	492	473	2408	2728	6062	3494	3298	2274	91	153	89
15	189	744	466	343
18	231	223	542	264
21	118	470	245	157							133	149	108
24	184	233	530	185
28	71	227	411	194							90	170	97
Fig 3d MIP1b
	Cytokine (pg/mL)
Days	AV infected animals				Josiah infected animals						MOCK animals
0	16.6	2.5	18.6	39.2	5.6	2.5	5	5.4	6.2	1.4	4.5	6.4	32.6
1	14.6	8.7	12.9	34.4	2.5	0.6	5.9	3.3	3.7	2.9
2	18.1	5.6	2.5	19.8	2.5	0.8	5.3	1.9	3.3	2.5
3	31.2	12.4	4	21	2.5	2.5	7	3.1	5.9	1.1	4.7	2	8
4	38.9	9.9	11	2.5	1.5	0.8	4.5	2.2	8.3	2.5
6	9.9	11	2.5	20.3	2.4	1.9	5.6	4.4	11.1	2.4	2.5	1.9	28.4
8	12.4	15.2	25.6	29.5	3.1	3.4	9.4	2.4	10.3	3.8
10	14	16.8	16.6	31.1	1.3	8.9	16	3.9	28.4	8.7
12	16.9	18.1	12.7	41.3	12.4	26.8	146.2	12	29.8	13	2.5	3.1	24.6
15	9	10.5	14.5	10.1
18	12.2	5.5	11.1	2.5
21	7	12	10	2.5							2.5	5.1	3.3
24	6	2.5	14	2.5
28	2.5	1	12	1							2.5	8	7
Fig 3d IL8
	Cytokine (pg/mL)
Days	AV infected animals				Josiah infected animals						MOCK animals
0	711	238	97	155	30.6	18.2	740	333.2	39.2	53.8	34.2	84.2	27
1	385	1195	807	112	959.7	800.1	1403.5	2012.4	1131.6	3493.3
2	596	255	216	658	22.1	25.1	134.8	175.7	61.7	25.1
3	290	277	369	680	57	24	165.1	2839.3	53.3	65.2		38	108
4	909	975	261	309	104.9	28.4	118.2	130	69.9	20.7
6	972	1756	668	734	123.2	166.8	703.1	494.2	93	94.4	17.6	28.2	270
8	1073	2061	795	532	504.9	136.4	1384.2	618.2	478.6	176.5
10	776	1102	342	893	450.2	99.9	268	354.1	832	187.9
12	761	1262	418	563	437.6	156.2	340.4	106.8	1252.8	395	12	363.8	59
15	131	122	217	170
18	1179	339	421	268
21	159	892	490	68							19.6	491	110
24	199	361	608	66
28	64	417	363	95							21	326	31
Fig 3e sCD137
	Cytokine (pg/mL)
Days	AV infected animals				Josiah infected animals						MOCK animals
0	37	61	38	24	10	14.3	10	9	10	1.6	10	23.8	34
1	20	44	44	22	2.33	6.7	8.2	13.6	10	5.9
2	16	31	68	22	10	11.2	3.7	14.7	7.4	2.3
3	33	29	11	20	3	10.5	3.7	8.6	0.2	3	2.6	27	15
4	35	21	24	23	0.9	3	10	12.8	3.7	0.9
6	24	20	30	20	10	10	10	5	10	10	0.2	23	18
8	49	30	29	11	10	19	13	6	1	5
10	72	60	44	102	36	68	30	40	37	64
12	81	104	73	91	52	106	84	94	62	160	10	11	17
15	23	42	48	66
18	12	21	51	12
21	7	14	27	2							10	6	5
24	17	19	30	16
28	10	28	38	7							10	2	1
Fig 3d sCD40L
	Cytokine (pg/mL)
Days	AV infected animals				Josiah infected animals						MOCK animals
0	231	74	61	74	71	6	161	48	25	15	323	46	30
1	42	240	98	79	325	269	626	218	348	1013
2	130	81	60	457	3.2	9	50	15	8	17
3	141	87	106	395	8	1	58	555	22	17		11	255
4	222	436	112	143	33	4	30	11	12	4
6	484	858	299	447	18	28	35	29	33	43	18	7	104
8	122	72	182	204	47	26	63	29	35	22
10	69	179	86	253	65	53	35	28	81	52
12	139	184	94	289	228	290	106	74	174	150	108		200
15	107	136	79	35
18	294	110	88	26
21	50	132	54	2.5							57	130	171
24	61	48	109	7
28	18	52	72	8							29.9	249	21
Fig 3e IFNg
	Cytokine (pg/mL)
Days	AV infected animals				Josiah infected animals						MOCK animals
0	5	3	3	5	2.6	2.5	0.7	2.7	1.3	0.4	1.5	0.4	3
1	3	3	3	3	2.5	2.5	1.4	0.6	0.6	0.7
2	4	3	3	3	1.1	1.1	1.9	1.1	2.5	0.1
3	3	3	3	3	9.1	3.3	4.3	6.2	0.8	1.2	1.3	2.5	3
4	3	3	6	3	32.4	20.1	13.6	18.7	1.5	5.6
6	29	25	29	36	40.5	76.7	56.6	59.3	31.2	47.1	2.5	2.5	3
8	87	216	40	76	57.5	232.4	119.6	114.8	72.4	104.6
10	14	141	33	23	68.9	69	35.7	60.1	50.6	120.3
12	4	67	11	26	10.4	15.2	47.8	29.4	14.4	61.8	2.5	2.5	3
15	3	3	3	3
18	3	3	3	3
21	3	3	3	3							2.5	2.5	3
24	3	3	2	3
28	3	3	5	3							2.5	2.5	3
Fig 3e IL2
	Cytokine (pg/mL)
Days	AV infected animals				Josiah infected animals						MOCK animals
0	23.9063	10.1406	17.9513	47.0464	17	12	34	21	14	13	22	23	16.4574
1	17.6433	16.2833	13.9318	39.4874	7	15	25	18	10	16
2	15.8332	11.1676	13.6401	34.82	10	33	22	21	8	14
3	18.0783	10.5877	15.0497	33.7282	15	16	33	50	20	21	42	20	12
4	15.9017	17.2139	26.2107	36.5997	27	27	31	28	26	23
6	21.1964	20.7418	23.634	43.1136	31	35	33	40	55	44	15	19	9.77126
8	23.2532	28.7792	31.1949	42.4697	35	37	55	41	52	37
10	21.5764	22.0292	25.434	43.5828	70	54	73	60	88	71
12	20.5855	20.4819	23.0879	45.177	124	156	180	136	150	136	13	30	11.1135
15	30	65	41	34
18	50	35	48	28
21	19	57	39	15							20	26	12
24	27	30	57	18
28	7	27	49	21							11.5	36	10
Fig 3e IL5
	Cytokine (pg/mL)
Days	AV infected animals				Josiah infected animals						MOCK animals
0	5	3	5	8	3.2	0.8	2.1	5.4	3.1	1.7	2.3	1.5	1
1	4	2	3	6	1.2	1.2	3.1	4.9	1.8	1.9
2	5	1	1	2	0.5	0.9	3.3	4.4	1.7	1.2
3	5	1	3	2	0.8	0.5	2.4	6.2	3.4	1.8	2	0.5	0.4
4	4	2	8	2	1.6	0.7	1.6	3.9	1.1	0.9
6	2	2	3	3	2.6	1.7	2.7	4.5	1.7	1.1	0.7	0.4	3
8	5	4	8	5	1	0.2	2	3.4	1.3	1.3
10	63	96	9	7	8.3	1	1.6	5.9	3	8.4
12	192	20	3	8	5.2	1.8	4.4	4.4	3.8	5.8	2.5	0.8	2
15	0.1	2.5	0.5	2.7
18	2	0.27	1.1	1.3
21	1	5	1	2.5							2.5	0.9	2.5
24	1	2.5	5	2.5
28	2.5	2.5	3	2.5							2.5	1.88	2.5
Fig 3e Perforin
	Cytokine (ng/mL)
Days	AV infected animals				Josiah infected animals						MOCK animals
0	3049	4221	1954	5612	1438	2007	4188	3111	1700	2410	3108	1437	4084
1	1753	3540	1242	4355	1683	2350	7388	3459	1994	2902
2	1373	2673	1987	7364	1775	2911	4634	3810	1478	2934
3	3551	3508	2935	6648	3514	5064	9005	5502	1639	3467	2410	653	1433
4	5147	7113	3177	9532	3837	6810	13124	7219	2849	6329
6	8997	9943	5764	13770	5131	10183	17243	14366	6856	9281	2311	1529	4299
8	12352	16352	7642	21611	7690	22838	20950	16445	13799	16046
10	16462	18446	6049	35212	19583	39460	27183	23421	18259	19297
12	10429	40570	12366	67256	29384	64140	128484	33812	25870	42000	2697	1306	4487
15	1970	4938	8577	20941
18	1502	1794	4287	7959
21	1443	1578	2874	7123							2815	1415	2586
24	2301	1530	3219	7810
28	1369	2800	4575	6414							1865	1351	3337
Fig 3e GrzB
	Cytokine (ng/mL)
Days	AV infected animals				Josiah infected animals						MOCK animals
0	81	134	48	8	4	4	4	4	4	4	4	4	8
1	39		19	8	4	4	4	4	4	4
2	8	44	78	20	4	4	4	4	4	4
3	52	79	25	12	4	4	4	4	4	4	4	4	4
4	50	29	13	18	4	4	4	4	4	4
6	63	34	34	17	4	4	4	4	4	4	4	4	28
8	91	17	14	16	4	4	4	9	4	4
10	219	294	196	157	4.7	12	4	57	15	21
12	144	180	102	128	4	46	12	4	4	4	4	4	8
15	4	4	4	3
18	5	4	1	4
21	4	4	4	4							4	4
24	3	1	4	4
28	4	4	18	4							4	4	4

## Sheet: FIG 4
Fig 4a	Leukos/µl																																%CD10- cells																mDC/µl
	0	1	2	3	4	6	8	10	12	15	18	21	24	28			0	1	2	3	4	6	8	10	12	15	18	21	24	28			0	1	2	3	4	6	8	10	12	15	18	21	24	28
CTL1	5.93	2.87	8.16	5.54	7.16	7.16	9.82	7.55	5.57	5.91	3.63	6.72	5.58	4.8		CTL1	3.6	1.4	5.8	4.1	5.3	5.8	7.7	6.1	3.7	3.7	2.4	5.2	4	3.6		CTL1	3	0	1	1	1	1	1	0	1
CTL2	2.05	4.29	3.62	2.98	3.61	3.33	2.82	2.57	3.28	4.81	1.97	3.34	2.69	5.17		CTL2	2.6	3	2.4	1.4	1.9	2	1.9	1.5	1.7	3.2	1	4.3	3.3	3		CTL2	4	1	6	1	3	2	6	1	5
CTL3	6.2	3.11	6.44	1.96	5.56	9.68	9.38	3.89	7.22	5.25	6.65	5.34	4.54	4.09		CTL3	3.9	1.8	4.4	0.9	3.3	7.4	7.5	2	5.3	3.1	4.8	3.1	2.8	2.6		CTL3	3	1	4	1	2	2	3	0	3
AV1	3.11	4.97	4.16	2.86	2.92	3.29	2.54	3.42	4.81	10.02	3.29	7.1	7.35	4.75		AV1	1.3	3	2.3	1.8	1.6	2.8	1.9	2.1	2.1	5.7	3.3	3.8	4.4	3		AV1	2	3	3	2	1	3
AV2	3.45	3.05	3.36	2.37	1.96	2.45	1.78	1.87	3.58	5.58	5.02	10.57	7.46	3.23		AV2	2.9	1.4	1.6	1	0.9	2	1.4	1	1.8	1.8	2.6	5.2	3.4	1.6		AV2	3	3	2	1	7	0
AV3	7.3	3.69	9.69	4.23	5.79	7.26	4.21	1.73	2.96	6.89	4.46	4.97	6.4	7.12		AV3	3.2	4.2	3.5	2	3.3	3.3	2.3	2.1	3.6	3.3	5.3	5.5	6.2	5.8		AV3	3	6	2	4	3	0
AV4	6.02	6.54	5.08	3.23	4.06	3.91	3.08	3.47	5.3	6.25	8.71	8.78	9.27	7.98		AV4	5.1	3.8	8.3	3.3	4.5	6.6	3.1	1.3	2.1	4.2	2.6	4.9	3.6	4.6		AV4	8	7	3	5	4	6	5	22	33
																																AV5	4	4	1	2	2	2	2	10	3
																																AV6	6	3	7	8	4	4	2	4	12
																										14
Jo1	5.35	5.2	7.79	6.09	10.8	2.07	3.09	4.84	14.91	10.36						Jo1	3.6	2.8	5.4	4	9.3	1.7	2.7	4.3	14.2	9.9						Jo1	2	1	1	4	9	3	1	3	3
Jo2	6.17	4.68	6.34	4.49	7.84	2.32	2.27	3.69	5.5	10.51						Jo2	3.9	3.9	5.3	3.7	7.1	1.9	2	3.2	5.1	9.8						Jo2	2	1	0	2	4	3	1	1	2
Jo3	6.22	8.24	5.51	3.4	5.54	4.53	2.29	3.42	7.04							Jo3	3.4	6.2	3.9	2.5	4.3	3.6	1.9	2.8	6.2							Jo3	3	1	0	1	4	10	1	2	2
Jo4	7.44	6.6	9.46	6.16	7.78	6.11	5.7	5.37	4.96							Jo4	2.4	4.7	7.6	4.7	6.4	5.2	5.4	4.3	4							Jo4	2	2	1	1	3	3	2	1	3
Jo5	4.73	4.73	5.87	5.97	5.97	1.55	2.77	2.8	2.48							Jo5	3.3	2.6	3.7	4.4	4.9	1.1	2.1	2	2.1							Jo5	2	1	1	1	2	1	1	0	5
Jo6	6.12	9.21	9.54	6.43	7.08	8.9	5.88	8.05	11.67							Jo6	2.9	7.3	6.7	4.7	4.9	8.1	5.5	7.1	10.1							Jo6	4	1	1	2	2	3	2	5	2
	Monos/µl															%CD80+ monos																%CD86 monos																	%CD40+ monos
	0	1	2	3	4	6	8	10	12	15	18	21	24	28			0	1	2	3	4	6	8	10	12	15	18	21	24	28			0	1	2	3	4	6	8	10	12	15	18	21	24	28			0
CTL1	300	400	400	200	300	600	600	300	500	300	500	600	300	600		CTL1	0.2	0.3	0.6	0.4	0.8	0	0.2	0.9	0.7							CTL1	0.7	1.2	2.3	2.1	3.2	2.6	1	0.9	2.6							CTL1	21.3
CTL2	100	200	200	200	100	200	200	200	300	300	200	200	200	200		CTL2	0.4	1.2	0.5	2.8	0.3	0.1	0.1	0.5	0.5							CTL2	0.6	2.5	2.7	3.6	2.2	2.7	0.7	0.8	1							CTL2	25.3
CTL3	300	300	400	400	400	300	200	300	400	300	200	300	200	200		CTL3	3.5	3.3	6	0.9	6.6	3.5	13.7	3.7	2.4							CTL3	1.5	1	0.4	0.6	0.7	0.9	0.9	3.9	0.8							CTL3	10.5
AV1	200	200	300	200	200	200	200	200	200	500	400	400	300	200		AV1	4.2	1.6	8.1	16.7	42.1	35.1										AV1	0.8	0.5	2.1	8.3	20	2										AV1	14.1
AV2	100	100	200	100	100	100	100	100	200	600	400	700	400	300		AV2	1.4	2.9	2.4	9	5.2	9										AV2	0.4	2.9	1	5.7	5.5	6.3										AV2	28.6
AV3	300	400	400	200	300	200	100	100	300	400	800	600	600	500		AV3	1.7	3.7	3.6	14.6	4.3	10.6										AV3	2.7	4.4	5.2	14.4	20.2	29.9										AV3	24.5
AV4	400	200	700	300	300	400	200	200	300	500	300	700	400	500		AV4	3.1	3	3.8	22.6	2	29.6	10.3	0.6	0.3							AV4	0.7	0.5	1.2	4.2	2.1	8.1	4.6	2.8	1.3							AV4	8.7
																AV5	3.5	4.7	3.5	11.4	3.7	4.7	3.3	3.7	1.5							AV5	1	1.6	1.2	0.9	2.6	1.5	8.5	29.1	18.2							AV5	18.7
																AV6	3	1.2	3.9	3.7	14.2	20.5	18.6	23.8	5.3							AV6	1.3	0.3	2.6	1.6	2.1	9.2	8.7	3.3	2.5							AV6	20.1
Jo1	400	400	600	400	400	200	100	300	200							Jo1	1	0.1	1.7	3.5	14.4	57.3	44.6	42.3								Jo1	0.2	1	0.5	2.4	12.6	4.4	3.3	11.9								Jo1
Jo2	500	400	500	400	500	300	100	200	700							Jo2	0.3	0.8	0.5	1.8	16.6	23.9	28.1	31.7								Jo2	0.5	1.4	4.4	2.1	7.5	11.7	2.5	6.3								Jo2
Jo3	300	400	500	700	500	200	100	200	200							Jo3	0.2	0.1	0.2	2	1.5	16.2	37	19								Jo3	0	0.1	0.6	1.8	2.4	3.4	4.1	6.3								Jo3
Jo4	400	400	500	500	300	400	100	200	200							Jo4	0.5	0.4	0.5	1.6	25.6	26.9	48.6	20.7								Jo4	0.4	0.6	2	3	8.6	0	8.1	17.2								Jo4
Jo5	700	900	900	700	500	100	300	500	1100							Jo5	1	0.3	5.5	9.2	15.6	44.1	52.7	50.6								Jo5	0.3	3.9	12.8	10.3	20.6	18.5	13.8	22.5								Jo5
Jo6	400	500	1000	700	100	700	400	500	500							Jo6	0.8	1.8	0.7	1.7	9.5	34.1	66	10								Jo6	1	1.2	3.6	3.6	2	6.8	7.3	10								Jo6
Fig 4b	NK cells/µl							KI67+ NK cells/µl								% CD107a+ NK cells								% NKp80+ NK cells								% NKG2D NK cells
	0	3	6	8	12	21			0	3	6	8	12	21			0	3	6	8	12	21			0	3	6	8	12	21			0	3	6	8	12	21
CTL1	134.6	691.4	96	308.7	674.8	636.5		CTL1	8	6.3	9.4	13	11.9	41.4		CTL1	0.3	0.3	0.3	0.1	0.1	0.6		CTL1	5.6	11.9	6.9	11.5	10.9	14.2		CTL1	1.6	1.3	2.5	1	1.8	2
CTL2	335.4	251.9	480.5	573.8	738.4	677.8		CTL2	6	5.7	7.6	6.8	5.8	7.5		CTL2	0.4	0.5	0.2	0.2	0.1	0.1		CTL2	23.9	31.4	20.5	19.8	15.5	20.6		CTL2	4.3	8.9	3.7	3.8	2.9	4.6
CTL3	178.7	229.2	145.9	49.2	192.2	187		CTL3	4.2	7.6	4.4	9.8	8.2	4.8		CTL3	0.6	1.1	0.2	0.7	0.2	0.1		CTL3	37.1	29.1	30	16.7	15.6	30.6		CTL3	2.4	3.4	4.1	3.9	4.7	4.8
AV1	92.2	181.4	135.3	52.8	228.6	409.7		AV1	8.1	9.6	22.4	35.2	44	8.3		AV1	0.4	2.3	1.7	1.2	0.4	0.1		AV1	10.5	11.7	17.8	20.4	14.8	20		AV1	1.6	4	2.7	2.8	3.5	2.2
AV2	231.1	155	32.9	43.5	138.4	494.4		AV2	11.8	11.4	23.6	40.1	67.8	25.2		AV2	0.4	0.4	2.4	1.2	0.6	0.5		AV2	25.2	23.7	15.9	8.2	14.6	21.6		AV2	5	8.4	4.5	0.8	5.2	5.3
AV3	277.1	51.2	23.2	91.8	116.3	451.5		AV3	11.3	9.4	36.2	48.7	39.1	26.9		AV3	1.3	2.7	6.8	1.3	1.1	0.7		AV3	32.6	7.3	22.1	34	19.7	29.4		AV3	3.3	1.8	2.3	1.3	2.5	1.5
AV4	282.8		81.5	119.1		485.2		AV4	6.2		22.9	33.5		9.6		AV4	0.1		1.4	1		0.5		AV4	8.4		23	9.7		22.6		AV4	2.7		4.6	0.6		1.2
	0	3	6	8	11				0	3	6	8	11				0	3	6	8	11				0	3	6	8	11				0	3	6	8	11
	214.7	85.2	67.1	32.2	195.7			Jo1	5.3	7.9	42.8	30.5	40.5			Jo1	0.2	3.3	2.3	1.3	1.1			Jo1	13.9	9.9	8.9	26.3	5.6			Jo1	6.9	16.9	2.2	7.6	5.1
	541.3	318	64.2	96.2	125.2			Jo2	5.7	9	34.2	49.7	46.3			Jo2	0.3	0.8	0.8	1.1	0.6			Jo2	16.9	11.7	21.1	26.4	16.2			Jo2	3.4	8.3	4.8	4.2	5
	275.8	84.5	80.2	57.2	136.7			Jo3	10	13.6	27.2	40.4	40.4			Jo3	0.4	2.7	1.1	1.5	1.6			Jo3	21.7	11.2	34.6	41	7.2			Jo3	4.8	9.7	2.7	4.8	3.2
	605.4	253.8	126.5	113.9	171.8			Jo4	5.1	6	23.9	32.6	52.5			Jo4	0.1	0.3	0.7	0.9	0.5			Jo4		9	11.7	12.1	4.1			Jo4		2.6	3.5	2.6	2.3
Fig 4c	%KI67+ NK cells					% GrzB+ cells						%CD107a+ NK cells						CXCR3+ NK cells						%NKp80+ NK cells
SPLEEN	2	5	11	28		SPLEEN	2	5	11	28		SPLEEN	2	5	11	28		SPLEEN	2	5	11	28		Lymph nodes	2	5	11	28
CTL1				8		CTL1				26.1		CTL1				1.3		CTL1				45.9		CTL1				6.4
CTL2				6.4		CTL2				14.1		CTL2				2.6		CTL2				54.5		CTL2				7.1
CTL3				11.7		CTL3				26.7		CTL3				0.9		CTL3				46.7		CTL3				2.4
AV1	8	7.4	41.6	20.5		AV1	13	16.2	72.2	47		AV1	1.2	0.4	1.8	1.3		AV1	50.1	35.7	35.1	54.2		AV1	8.2	5.3	21.8	4.8
AV2	10.2	9.7	31.9	20.2		AV2	33.4	35.6	17.4	25.4		AV2	0.5	1.2	3.9	1.3		AV2	32.2	25.6	62.1	71.5		AV2	3.8	5.6	9.5	7.7
AV3	14.2	7.4	26.4	10.7		AV3	15.4	17.5	20.7	12.5		AV3	0.9	1.1	2.5	0.9		AV3	59.1	44.1	68.2	86		AV3	2.6	21.1	11.4	6
Jo1	7.3	17.4	33.8			Jo1	11.4	12.7	32.1			Jo1	2.8	0.8	1.4			Jo1	63.3	24.7	56.2			Jo1	2.5	11.8	6.2
Jo2	9.9	20.3	35.8			Jo2	13.8	34.9	31.9			Jo2	1.3	1.8	2.9			Jo2	50.7	34.4	56.3			Jo2	7.8	8.6	7
Jo3	9.6	14.3	37.6			Jo3	21.9	31.7	19.7			Jo3	0.5	0.6	1.8			Jo3	34.9	34.8	54.7			Jo3	15.6	14.8	8.5
	%KI67+ NK cells					% GrzB+ cells						%CD107a+ NK cells						CXCR3+ NK cells						%CD16+CD56+ NK cells
Lymph nodes	2	5	11	28		Lymph nodes	2	5	11	28		Lymph nodes	2	5	11	28		Lymph nodes	2	5	11	28		Lymph nodes	2	5	11	28
CTL1				11.7		CTL1				2.5		CTL1				0.4		CTL1				92.5		CTL1				2.5
CTL2				9.3		CTL2				1.6		CTL2				0.2		CTL2				82.4		CTL2				2.4
CTL3				22.2		CTL3				0.9		CTL3				0.3		CTL3				90.5		CTL3				7.3
AV1	12.4	9.8	29.9	19.2		AV1	4.2	1.6	31.3	2.9		AV1	0.5	1	1.2	0.7		AV1	75	90.5	50.1	91.2		AV1	4.8	4.4	6.5	11.7
AV2	11.5	7.7	19.2	18.7		AV2	2.4	2	16.7	4.4		AV2	0.1	0.2	1	0.6		AV2	90.1	84.3	58.6	84.6		AV2	1.5	10.2	7.6	7.2
AV3	20.2	8.5	46.7	11.1		AV3	1.1	2.3	28.1	6.1		AV3	0.2	0.2	2	1.1		AV3	92.2	70.3	38.6	83.3		AV3	1.9	5.9	7.6	7.8
Jo1	4.5	8.9	31.7			Jo1	0.8	3.3	9.9			Jo1	0.1	0.8	0.9			Jo1	93.9	70.9	78.8			Jo1	1.8	5.5	14
Jo2	7.6	16.8	20.3			Jo2	2.8	1.8	8.1			Jo2	0.1	2.1	0.9			Jo2	88.9	77.1	82.8			Jo2	2.5	12.1	9
Jo3	8.9	13	26.2			Jo3	5.1	5.3	8			Jo3	0.4	1.5	1.1			Jo3	83.3	66.8	72.6			Jo3	5.8	10.3	10.9
[truncated: 13 more columns]

## Sheet: FIG 5
Fig 5a
	CD20+ cells/µL
Days	AV infected animals				Josiah infected animals						MOCK animals
0	609		743	968							770
1	675	522		696	380	371	249	466	525	379	251	147	57
2	599	539	493	523	672	541	240	362	1017	569	540	280	197
3	241	375	268	390	413	483	225	165	627	451	423	146	241
4	319	338	332	214	344	296	180	304	828	440	566	366	378
6	115	162	219	195	121	31	51	79	271	201	338	548	344
8	197	129	292	308	156	152	52	75	142	108	717	476	211
10	313	222	90	347	187	119	96	93	317	306	384	411	292
12	454	272	159	445	73	114	113	127	513	307	483	302	307
15	952	859	562	593							504	440	384
18	521	644	468	754							299	385	215
21	1375	2254	1134	1026							418	456	432
24	995	1783	793	608							326	333	321
28	574	1136	1042	605							234	292	407
Fig 5b IgM
	OD IgM (nm)
Days	Josiah infected animals						AV infected animals
0	0.051	0.044	0.014	0.083	0.066	0.079	0.089	0.174	0.048	0.024
6	-0.015	0.077	0.071	0.017	0.117	0.143	-0.059	0.267	0.11	0.074
8	0.091	0.203	0.088	0.24	0.433	0.006	0.092	0.104	0.144	0.002
10	0.589	1.795	0.87	1.102	2.112	1.158	0.304	0.197	0.151	0.256
12	2.288	2.459	2.051	2.39	2.46	2.149	1.141	1.51	0.421	0.379
15							2.123	1.588	1.938	1.717
21							1.645	1.617	1.615	1.551
28							1.704	1.416	1.223	1.382
Fig 5b IgG
	OD IgM (nm)
Days	Josiah infected animals						AV infected animals
0	0.005	0.004	0.016	0.02	0.064	-0.001	-0.023	-0.011	-0.026	-0.019
6	0.01	0.007	-0.011	0	0.017	0.017	0.003	0.005	0.004	-0.004
8	-0.003	0.028	-0.018	-0.01	-0.014	-0.018	-0.006	-0.005	-0.016	-0.002
10	-0.077	-0.04	-0.002	-0.01	0.007	-0.01	-0.001	0.01	-0.015	0.044
12	0.141	0.426	0.558	0.119	0.029	0.06	0.062	0.023	0.013	-0.013
15							0.386	0.417	0.276	0.242
21							0.68	0.699	0.701	0.662
28							0.75	0.915	0.636	0.586
Fig 5c	%N/UM B cells								%KI67+ N/UM cells								%CM B cells								%KI67+ CM cells								% plasma B cells
	0	3	6	8	12	21			0	3	6	8	12	21			0	3	6	8	12	21			0	3	6	8	12	21			0	3	6	8	12	21
CTL1	86.85	83.64	78.85	73.65	75.94	71.8		CTL1	1.13	1.71	2.21	1.38	1.6	1.76		CTL1	12.52	15.84	20.65	25.79	23.51	27.63		CTL1	0.39	0.65	1.26	1.25	2.55	2.31		CTL1	0.042	0.087	0.013	0.062	0.19	0.075
CTL2	90.5	91.89	84.38	82.48	83.24	78.3		CTL2	1.52	1.1	1.86	1.41	3.57	1.43		CTL2	8.74	7.49	15.06	16.9	16.08	21.05		CTL2	0.13	0.28	1.92	1.57	5.87	1.57		CTL2	0.075	0.06	0.06	0.04	0.087	0.05
CTL3	98.4	97.87	91.76	92.37	92.84	91.71		CTL3	1.21	1.13	1.88	1.72	1.66	1.6		CTL3	0.87	1.3	7.55	6.92	6.32	7.5		CTL3	5.13	1.58	2.06	2.11	2.55	1.98		CTL3	0.014	0.04	0.03	0.012	0.08	0.07
AV1	97.46	96.54	88.23	89.95	93.91	87.63		AV1	2.18	1.42	1.49	1.65	2.3	2.32		AV1	1.99	2.95	10.83	8.55	5.49	11.96		AV1	1.15	0.98	0.86	2.31	6.77	12.65		AV1	0.0017	0.01	0.26	0.35	0.56	0.02
AV2	92.33	92.18	82.01	80.24	89.33	72.62		AV2	1.48	1.17	3.38	2.71	2.96	4.48		AV2	7.17	7.36	17.5	19.29	10.26	27.13		AV2	0.52	0.43	2.29	1.08	4.14	14.84		AV2	0.019	0.04	0.17	0.091	1.2	0.04
AV3	97.33	97.07	92.46	93.39	95.96	89.51		AV3	1.48	1.17	1.49	1.94	1.73	3.34		AV3	1.95	1.99	6.9	5.73	3.44	10.1		AV3	1.12	0.47	1.19	1.76	4.73	6.5		AV3	0.061	0.057	0.082	0.26	0.53	0.11
AV4	94.72	94.28	91.31	92.47	92.12	89.46		AV4	0.88	1.35	1.19	0.93	2.15	2.77		AV4	4.51	3.95	7.69	6.45	6.23	10.05		AV4	0.5	0.85	1.23	1.47	5.21	13.23		AV4	0.087	0.038	0.28	0.35	0.78	0.51
Jo1	85.5	90.73	80.02	89.67	88.86			Jo1	0.83	0.57	1.51	1.1	7.3			Jo1	13.69	8.55	19.59	9.74	10.96			Jo1	0.32	0.16	0.73	0.83	14.83			Jo1		0.009	0.11	0.29	0.16
Jo2	88.59	89.79	73.73	84.24	88.86			Jo2	1.94	2	3.05	3	2.27			Jo2	10.98	9.56	25.91	15.32	10.83			Jo2	0.77	0.96	4.85	5.59	3.91			Jo2		0.11	0.28	0.46	0.16
Jo3	93.99	91.34	83.36	83.59	94.06			Jo3	2.01	2.03	2.69	1.91	3.02			Jo3	5.29	8.07	16.18	15.63	5.72			Jo3	0.54	0.81	2.17	1.5	7.4			Jo3		0.05	0.35	1.45	0.2
Jo4	95.71	96.33	93.02	93.59	94.15			Jo4	1.24	0.96	2.85	1.7	1.67			Jo4	3.61	3.02	6.23	5.67	5.56			Jo4	1.64	1.04	2.95	2.02	7.82			Jo4		0.07	0.06	0.02	0.07
Fig 5d	%KI67+ N/UM cells						%KI67TM cells						%KI67 CM cells					%KI67 plasma cells
SPLEEN	2	5	11	28		SPLEEN	2	5	11	28		SPLEEN	2	5	11	28		SPLEEN	2	5	11	28
CTL1				1.1		CTL1				5.8		CTL1				2.5		CTL1				0
CTL2				1.6		CTL2				7.6		CTL2				3.9		CTL2				5.7
CTL3				4.2		CTL3				14.6		CTL3				8.9		CTL3				3.8
AV1	1.2	1	3	4.5		AV1	4.6	5.4	9.3	9.7		AV1	3.3	1.7	7.4	14.8		AV1	0	12.5	24.1	0
AV2	1.6	0.6	8.8	4.3		AV2	9.2	4	21.5	24.4		AV2	1.6	1.1	24.5	38.6		AV2	100	16.7	41.7	50
AV3	2	0.7	7.2	6.9		AV3	6.8	4.1	22.9	9.9		AV3	15.4	1.3	12.5	16.8		AV3	0	3.2	61.1	33.3
Jo1	1	2.5	4.4			Jo1	4.4	5.9	15.6			Jo1	2.4	6.3	22.7			Jo1	0	12.2	22.2
Jo2	0.9	2.6	5.8			Jo2	1.8	5.9	17.3			Jo2	1.9	4.5	24.2			Jo2	9.1	26.1	40
Jo3	1	2.3	9.4			Jo3	4	5.4	25			Jo3	2.2	4.9	25.5			Jo3	16.7	12.5	47.8
Lymph nodes	2	5	11	28		Lymph nodes	2	5	11	28		Lymph nodes	2	5	11	28		Lymph nodes	2	5	11	28
CTL1				2.5		CTL1				7.8		CTL1				6.2		CTL1				50
CTL2				2.3		CTL2				8.4		CTL2				7.1		CTL2				33.3
CTL3				3.4		CTL3				7.9		CTL3				13.9		CTL3				21.4
AV1	3.6	2.6	2.7	2.7		AV1		8.5	9.2	10.9		AV1	17.2	9	4.2	25.9		AV1	22.5	17.7	40	50
AV2	2.2	2	3.3	4.4		AV2		3.9	13.6	6		AV2	4.1	5.5	5.3	13.8		AV2	25	17.9	40.3	16.7
AV3	8.7	1.2	3.8	3.2		AV3		4.7	9.9	7.3		AV3	48.9	1.6	14.4	4.7		AV3	50	5	72.9	24.1
Jo1	1.3	2	8.4			Jo1	1.9	11.2	31			Jo1	4.8	5.9	24.7			Jo1	50	23.2	100
Jo2	1.8	4.4	5.9			Jo2	3.7	10.5	3.5			Jo2	3.8	6.7	15.3			Jo2	9.1	52.8	44.4
Jo3	1.4	2.5	5.4			Jo3	6.6	8.7	19.7			Jo3	5.1	3.7	15.6			Jo3	14.3	26.5	73.7

## Sheet: FIG 6
Fig 6a CD8
	CD8+ cells/µL
Days	AV infected animals				Josiah infected animals						MOCK animals
0	361		357	675							405
1	414	265		649	579	666	179	505	350	488	345	253	257
2	337	284	209	319	429	508	187	260	325	345	451	381	244
3	233	215	131	274	354	460	124	211	299	249	261	224	311
4	293	154	203	181	186	359	111	175	222	197	292	389	281
6	138	56	82	126	111	90	91	287	119	130	171	410	286
8	117	50	155	132	140	100	56	102	62	48	301	278	145
10	450	191	76	382	265	198	164	185	192	297	219	338	186
12	1034	671	209	531	156	84	303	253	325	166	299	392	320
15	1135	1286	827	1186							329	481	355
18	300	725	464	1236							144	305	161
21	604	1141	1219	916							193	398	371
24	683	895	713	1192							232	326	208
28	403	726	661	856							194	332	436
Fig 6a CD4
	CD4+ cells/µL
Days	AV infected animals				Josiah infected animals						MOCK animals
0	361		834	756									892
1	414	505		617	352	625	219	428	570	444	199	240	595
2	337	652	506	466	642	870	212	511	712	457	589	201	869
3	233	508	402	417	483	728	252	305	457	505	371	374	539
4	293	447	609	236	244	340	218	371	643	473	657	453	725
6	138	141	235	169	115	117	133	241	203	324	718	439	555
8	117	145	506	175	145	113	65	138	69	66	517	235	801
10	450	325	204	305	171	107	155	184	262	315	649	257	554
12	1034	449	373	424	90	169	212	285	524	246	762	531	918
15	1135	662	893	505							895	722	899
18	300	500	727	983							726	466	579
21	604	1138	1462	775							987	632	684
24	683	913	869	586							841	442	676
28	403	333	469	176							692	860	488
Fig 6b %CD8+ CD69+
	%CD8+ D69+ cells in blood
Days	AV infected animals				Josiah infected animals						MOCK animals
0		1.9	1.6	1.5									1.2
1	2.1	1.9		0.8	0.1	0.2	0.1				0.1	0.1	1.9
2	2.9	1.7		0.5	0.2	0.1	0	0	0.1	0.1	0	0	1
3	1.2	1.9	3.5	1.5	0.6	0.3	0.3	0.1	0.1	0.2	0	0.1	0.9
4	1.8	0.9	3	2.4	0.9	1.1	0.3	0.2	0.1	0.1	0.1	0.1	0.5
6	8.3	6.5	2.5	5.3	5	9.3	3.2	2.7	1.6	1.9	0.1	0.1	0.8
8	6.2	14.3	3.7	8.8	8.2	11.2	4.4	2.5	2.4	1.7	0.2	0.4	0.4
10	1.4	2.4	2.4	3.5	1.2	2	0.4	0.5	0.4	0.5	0.1	0.1	0.7
12	0.3	0.8	35.8	0.9	0.4	0.3	0.2	0.4	0.2	0.7	0	0	0.6
15	0.2	0.1	18.2	0.3							0.1	0.3	0.3
18	0.2	0.2	0.5	0.2							0	0	0.7
21	0.4	0.2	0.1	0.1							0	0	0.1
24	0.4	0.1	0.3	1.6							0.2	0.2	0.4
28	0.8	1.3	0.7	0.9							0	0	1.3
Fig 6b %CD4+ CD69+
	%CD4+ D69+ cells in blood
Days	AV infected animals				Josiah infected animals						MOCK animals
0		0.2	0.3	0.2									0.2
1	1.1	0.4		0.2	0	0.6	0				0	0	0.6
2	0.7	0.4		0.2	0	0	0	0	0	0	0	0	0.3
3	0.9	0.9	0.4	1	0.1	0	0.1	0	0.1	0	0.1	0	0.6
4	1.1	0.3	0.4	0.7	0.2	0	0	0	0.1	0	0	0	0.1
6	7.3	2	1	2.4	0.6	0.4	0.3	0.2	0.1	0.1	0	0	1
8	3.4	3.3	1.4	2.1	0.9	0.9	0.2	0.1	0.1	0.1	0	0	0.5
10	1.6	0.7	0.8	1.7	0.1	0.3	0	0.1	0	0	0	0	0.9
12	0.3	0.9	1.1	1.2	0.2	0	0	0.1	0.1	0.1	0	0.1	0.6
15	0.4	0.1	0.2	0.2							0	0.1	0.2
18	0.2	0.3	0.1	0							0	0	0.4
21	0.5	0.2	0	0							0	0.8	0
24	0.6	0.5	0.1	0.7							0	0	0.1
28	0.6	1.1	0.6	0.5							0	0	0.3
Fig 6b %CD8+ Ki67+
	%CD8+ Ki67+ cells in blood
Days	AV infected animals				Josiah infected animals						MOCK animals
0					0.9	2.3	1.8	1.7	1.7	1.8	8.7	0.9
1	5.7	3.7	4.3	4.1	2	1.5	1.9	2.2	1.6	0.5	28	1.4	3.6
2					0.6	1.5	2.1	1.5	1.6	0.6	11.5	0.4
3	5.4	2.3	5.1	4.5	1.6	1.6	5.2	1.3	0.9	1.3	22.5	1.4	4.1
4	6.5	4.5	11.2	7.4	1.8	5.4	8.9	4.1	1.6	4.8	18	1.1	7.7
6	5.8	5.3	6.4	7.9	2.9	4.9	6.5	7.5	22.9	7.3	32.5	1.8	3.4
8	12.7	10.9	14	17.7	2.3	6.3	5.4	5	3.6	4.1	29.1	0.9	7.2
10	45.4	25	17.2	26.4	7		14.7	10.9	8.4	8.8	32.1	1.6
12	50.8	45.6	35.9	46.1	32.6	11.9	27.9	11.3	4.8	9.9	9.4	1.1	8.8
15	31.6	29.8	36.4	39.3							16.4	1.7	5.7
18	28.8	39	23.7	22.8							9.3	1.1	5.5
21	39.4	38.3	66.5	62.7							11.1	2.6
24	36.1	20.8	33.7	42.9							9.4	2.1	18
28	10	6.3	9.2	17.6							42.5	1.7	6.5
Fig 6b %CD4+ Ki67+
	%CD4+ Ki67+ cells in blood
Days	AV infected animals				Josiah infected animals						MOCK animals
0					2.1	3.8	4.1	4.6	2.5	2.8	2.4	2.4
1	7.3	5.2	3.4	8.5	4.5	2.3	5.9	5.6	2.3	1.5	4.7	3.7	5.3
2					2.4	2.6	5.1	3.3	1.8	2	2.9	1.6
3	8	3.9	5.8	8.2	4.8	2.4	10.5	4	1	2.9	2.4	2.7	5.4
4	5.8	5.1	6.8	9.8	4.7	10.4	13.5	6.7	3	5	3.5	3.9	8
6	5.7	5.6	7.4	7.8	2.8	3.2	4.3	7.4	20.6	4.7	7.7	4.2	6.3
8	5.1	4.9	5.6	10	1.5	4.5	3.5	2.3	2.6	2.8	3.8	2.9	8.2
10	12.4	10	13.8	11.9	4.5		11.2	5.4	9.9	10.8	4.1	4.2
12	15.5	8.1	14.8	14.9	14.7	3	17.3	5.8	4.7	9.1	2.4	2.5	11.1
15	15.8	7.7	9.3	9.1							3.6	3.1	8.5
18	15.7	16.5	6.6	12.1							2.5	1.7	7.6
21	39.9	22	50	55.2							2.8	3.3
24	35.4	15.6	19.1	24.5							3.5	4.4	20.5
28	10.5	4.5	9.1	19.5							4.8	3.6	8.3
Fig 6b %CD8+ Ann-7aad+
	%CD8+ Ann/7AAD+ cells in blood
Days	AV infected animals				Josiah infected animals						MOCK animals
0	8.8	4	3.8	2.1	6.1	13.3	14.8	7	8.8	4.3	6.6	13.3
1	11.7	12.1	4.1	12.6	3.5	7.8	14	12.9	25	9.8	10.1	6.3	7.4
2		10.7	8	11.1	2.5	6.5	5.8	11.6	11.4	9.4	6.6	7.5	6.9
3	3.2	4.8	9.5	9.5	1.6	2.7	5.5	4.9	5.9	4.2	2.5	6.1	7.2
4	6.2	6.8	7		3.1	1.3	5.5	3.6	5.3	8.4	5.7	1.9	3.9
6	3.6	5.3		5.9	3.7	12.9	8.6	9.1	8.9	9.7	2.7	8.7	11.6
8	6.1	16.4	17.7	10.2	16.3	33.2	28.7	30.4	22.2	23.7	3.4	11	23.3
10	5.3	14.2	8.7	8.6	31.2	44	36.1	43.1	42.7	34.1	2	10	12.8
12		0.4	4.2	7	15.3	6.2	7.7	8.9	5.3	2.9	0.9	1.8	6.1
15												1.6	3
18												0.7	0.6
21	0.6	1.6	1.8	1.2							0.6	1.8	2.7
24	0.1	0.1	0.5	0.6							0	1.4	1.8
28	4.9	4.2	5	4.4							3.4	0.9	5.4
Fig 6b %CD4+ Ann-7aad+
	%CD4+ Ann/7AAD+ cells in blood
Days	AV infected animals				Josiah infected animals						MOCK animals
0	8	4.4	3	2.7	7.8	10.7	19.4	8	5.2	4.2	6.6	10.7
1	12.6	17.4	3.4	14.6	2.7	10.9	12.1	17.7	19.7	9.1	13.7	3.6	7
2		7.7	6.4	11.2	1.5	6.5	4.7	11.7	7.4	11.2	7.8	3.4	6.4
3	3.2	5.1	5.5	10.1	1.1	2.1	5.7	4.8	3.6	5.7	5.9	1.5	2.6
4	5.9	10.5	5.7		2.9	1.3	5	4.4	5.4	8.8	7.1	1.5	4
6	3.3	4.2		8.2	3.7	18.5	8.3	16.1	9.4	10.6	3.2	2.6	7.1
8	5.2	10.8	9.8	10.4	14.4	35.6	23.1	36.6	23.1	23.1	6.6	7.1	22.6
10	2.9	7.6	4	8.5	19.6	36.6	21.8	29.7	30.1	26	2.7	8.8	9.9
12		0.1	1.1	4.9	5.1	2.8	4.7	4.3	4.9	2.4	1.1	1.3	3.5
15												1.6	3.1
18												0.6	0.4
21	0.7	1.3	1.2	1.2							1.1	1.4	2.6
24	0.4	0	0.3	1.1							0.1	2.2	1.9
28	3.8	4.3	4	6.8							2.5	1.4	5.4
Fig 6b %CD8+ perfo+
	%CD8+ Perfo+ cells in blood
Days	AV infected animals				Josiah infected animals						MOCK animals
0					2.9	2.7	2	1.3	2.6	3	0.6	0.7
1	11.5	8.4	8.4	22.3	3.8	1.4	2.3	0.5	1.7	0.8	0.7	0.4	7.3
2					2.5	1	1.6	1	1	1.7	1	0.8
3	13.6	8.6	12.8	21.5	6.2	1.9	7.2	1.3	1	2.8	0.3	0.9	7.5
4	15.7	13.9	11	30.3	3.1	5.3	4.6	1.8	0.9	1.7	0.2	0.4	10.5
6	42.1	22.7	19.4	36.5	8	8.7	16.2	16	13	11.2	3	1.4	7.3
8	34	30.1	23.9	44.7	5.4	6.4	9.4	4.3	3.4	4.8	0.5	1.1	11.5
10	24.7	12.1	16.9	29.1	11.5		12.5	5.2	4.2	3.6	1	2.7	9.3
12	13.4	10.3	9.2	34.9	24.4	13.3	28.5	5.6	2	4.5	1.7	1.5	7.4
15	37.5	33.5	27.9	61.1							0.7	1	12.7
18	19.7	25	13.4	39.4							0.5	0.4	6.1
21	32.3	38.4	45.1	46.4							0.3	0.3	22.5
24	44.1	37.7	55.5	69.9							0.1	0.1	20
28	39.4	41.5	46	68.1							0.2	0.3	18.6
Fig 6b %CD4+ perfo+
	%CD4+ Perfo+ cells in blood
Days	AV infected animals				Josiah infected animals						MOCK animals
0					0.1	0.2	0.1	0.1	1.3	0	0	0
1	0.6	0.6	0.6	3.6	0	0	0.1	0.1	0.2	0	0.1	0	0.4
2					0	0	0	0.1	0.6	0	0	0
3	0.9	0.6	2.7	3.1	0.1	0	0	0.1	0.2	0.1	0	0	0.5
4	1.2	1	0.9	3.6	0	0.1	0	0	0.1	0.1	0	0	0.4
6	5.1	2.6	2.1	0.7	0.2	0	0	0.3	4.8	0.3	0.1	0	0.6
8	4.6	5.1	3	13.4	0.1	0.1	0.1	0	0	0.1	0	0.1	2.5
10	2.1	1	0.7	1.7	0.3		0.4	0.1	0	0.1	0	0	0.4
12	1	0.5	0.2	1.9	0.9	0.2	0.6	0.2	0.1	0.1	0.4	0.1	0.1
15	3.2	0.7	0.2	0.9							0	0.1	0.5
18	0.7	0.2	0.2	0.6							0.1	0	0.1
21	2.9	1.4	0.9	1.1							0.1	0	1.6
24	4.8	1.1	0.9	1							0	0	1.2
28	1.7	0.6	0.7	1.2							0	0	0.7
Fig 6b %CD8+ GrzB+
	%CD8+ GrzB+ cells in blood
Days	AV infected animals				Josiah infected animals						MOCK animals
0					32.9	30.3	17.2	37.6	7.6	29.9	26.1	29.5
1	28.1	17.5	11	14.8	51.1	59.7	20.5	52.4	20.4	56.7	75.2	87.3	33.9
2					33.7	47.4	17.7	34.7	14.3	22.3	52.2	54.7
3	21.5	7.1	4.6	12.7	31.3	36.6	26	40.3	5.5	20.7	17.8	60.5	7.8
4	18.8	8.7	8.8	15.9	22.1	53.6	13.2	29.3	3.1	12.2	24.7	19.6	6.2
6	39	13.3	16.9	36.2	27.2	49	35.1	64.9	18.6	29	53.4	24.1	10.3
8	41.3	25.2	27.7	46.2	17.3	33.9	23.4	29.9	10.1	11.3	39.5	29.8	7.1
10	61.6	29.4	36.4	57.1	31.7		31.3	37.9	40.7	33.3	26	40.1	9.3
12	64.4	68	41	62.4	33.1	58.6	88	20.9	29.7	66.1	36.6	29.8	7.8
15	81.8	85.3	59.9	85.8							62.1	23.8	14.6
18	57.6	42.1	49.1	61.6							61.2	18.1	12.2
21	25.4	17.2	58	43.2							47.8	66.9	8
24	44.1	33.5	76.8	81.7							29.1	43.8	12.5
28	47	50.3	63.1	73.4							5.2	88.6	20
Fig 6b %CD8+ CD95+
	%CD8+ CD95+ cells in blood
Days	AV infected animals						Josiah infected animals						MOCK animals
0	2.29	1.6	3.18	1.39	3.8	1.14	0.7	0.5	0.6	0.9	0.4	0.2	0.3	0.3
1	1.58	0.96	2.54	1.33	2.32	1.05	1.4	0.5	1.1	0.2	0.1	0.2	1.1	0.6
2	2.21	1.36	1.44	1.23	1.4	1	1.7	1.4	2.4	2	0.6	0.6	1.5	0.8
3	1.75	1.71	2.06	0.89	2.84	1	6.9	2.7	6.9	3.4	1.4	1.3	2.2	0.7
4	3.23	1.7	1.42	2.23	2.81	1.49	6.9	2.3	6.8	3.7	0.8	1.4	2.2	0.4
5		0.82	2.02
6				1.56	2.16	1.54	9.2	3.3	9.5	4.3	2	1.6	2.2	0.8
8					3.89	3.26	12.4	5.6	11.3	17.4	2.4	2.1	2.7	1.6
10				1.59	6.91	5.03	6.6	1.4	6.2	5.9	1.1	1.9	1	0.8
11				1.77	5.55	2.13
12							2	2.1	4.4	1.3	1.2	2.8	0.9	0.2
15													1.4	0.8
18													2.2	1.1
21													0.9	0.9
24													2.4	0.9
28													1.4	0.6
Fig 6b %CD8+ CD279+
	%CD8+ CD279+ cells in blood
Days	AV infected animals						Josiah infected animals						MOCK animals
0	6.1	4.2	5.9	1.9	5.2	4.1
1	4.9	2.5	3.8	2.5	3.7	2.6	3.7	4.4	12.2				2.7	2.4
2	2.7	4.8	5.5	1.4	6.6	3.7	4	3.8	6	3.6	3	2.9	2.3	2.8
3	6.3	4.2	6.3	3.3	6.1	5.6	5.1	6.2	8.9	3.4	3.2	3.7	2.1	2.7
4	5.6	4.3	6.1	3.2	6	4.6	5.7	5.7	9.6	4.1	3.1	4.6	3.1	3.3
5	6.2	2.8	6.6
6				2.6	6.9	5.6	7.5	7.1	8.9	5.2	7.1	6.5	4	3.1
8				2.7	4.4	5.4	11.4	19.4	12.2	9.9	9.7	6.8	5.7	5.7
10				6.6	11.2	26.4	28.1	28.1	26.1	25.2	14.8	24.2	3.4	4.2
11				12.8	12.7	18.2
12							21.8	22.5	39.4	14.8	6.9	33.7	2.7	2.9
15													2.4	2.6
18													3.5	2.6
21													2.8	2.7
24													5.3	3.5
28													1.9	3.1
Fig 6b %CD4+ CD279+
	%CD4+ CD279+ cells in blood
Days	AV infected animals						Josiah infected animals						MOCK animals
0	8.3	5.6	7.6	6.6	7.6	7.5
1	7	4.3	6.4	7.9	6.4	5.4	7.6	8.1	16.7				9	8.1
2	6	7.7	12.6	4.6	11.2	8.5	9.8	9.3	12.5	12	4.8	5.7	7.7	6.9
3	9.9	6.6	8.2	7.7	10.5	9.2	8.8	8.1	17.2	9	5.7	1.1	6.8	7.1
4	9.8	7.3	10	8.6	9.3	7.4	10.7	10.3	16.5	10.8	7.2	11	11.6	9.5
5	11.4	7.9	8.9
6				8.1	11.8	10.7	12	10.2	11.3	12.8	7.3	7.4	9.9	8.4
8				6.9	6.9	7	13.2	22.3	13.4	13.5	12	8.2	12.3	11.1
10				9.2	10.4	18.5	27.3	30.7	28.6	16.3	28.6	27.2	7.8	10.4
11				16.3	10	10.3
12							16	11.7	29.6	13.7	12.1	34.1	6.6	5.6
15													6.2	5.8
18													7.8	6.5
21													5.7	6.6
24													8.1	7.5
28													5.2	6.4

## Sheet: FIG 7
Fig 7 %Ki67+ CD8+
	%Ki67+ CD8+ cells in LN
Days	MOCK animals			AV infected animals				Josiah infected animals
5				1.2	0.5	1.6		0.3	0.5	0.9
11				8.7	7.9	17.5		2.3		5.3	3.5	1.6	2.8
28	0.3	0.3	0.8	1.8	7.4	6.4	5.3
	%Ki67+ CD8+ cells in spleen
Days	MOCK animals			AV infected animals				Josiah infected animals
5				1	0.7	1.1		0.5	0.8	1.1
11				6.5	12.1	14.8		11.6		9.1	12.1	5.8	9.4
28	0.6	0.6	1.2	5.4	14.1	16.6	6.5
Fig 7 %Ki67+ CD4+
	%Ki67+ CD4+ cells in LN
Days	MOCK animals			AV infected animals				Josiah infected animals
5				0.6	0.6	1.3		0.2	1	0.7
11				3.7	1.7	3.4		0.9		1.6	1.1	1	1.7
28	0.4	0.4	0.6	2.2	7	5.1	6.3
	%Ki67+ CD4+ cells in spleen
Days	MOCK animals			AV infected animals				Josiah infected animals
5				0.7	0.8	0.7		0.5	1.2	1.1
11				3.3	3.8	4.6		5.3		4	4	2.7	4.3
28	0.5	0.4	0.8	3.6	12.8	11.3	4.7
Fig 7 %Ann-7AAD+ CD8+
	%Ann/7AAD+ CD8+ cells in LN
Days	MOCK animals			AV infected animals				Josiah infected animals
2				4.3				14.36	10.55	19.83
5				18.72	15.94	48.36		13.45	22.69	24.28
11				50.73	32.39	18.7		12.68	22.43	20.27	14.97	13.8	19.6
28	2.2	8.23	9	4.3	7.7	4.5	2.5
	%Ann/7AAD+ CD8+ cells in spleen
Days	MOCK animals			AV infected animals				Josiah infected animals
2				17.4		10.7		33.4	9.08	22.27
5				39.9	18.22	60.56		18.46	30.33	34.06
11				14.21	41.05	23.24		12.34	13.16	39	14.63	23.92	29.98
28	8.1	25.13	16.11	14.8	25.8	8.8	4.5
Fig 7 %Ann-7AAD+ CD4+
	%Ann/7AAD+ CD4+ cells in LN
Days	MOCK animals			AV infected animals				Josiah infected animals
2				4				8.05	8.01	23.67
5				14.71	7.05	48.29		10.9	18.42	15.5
11				42.79	29.62	16.54		9.74	20.98	23.66	10.94	11.48	13.71
28	0.9	5.86	5.97	2.7	6.5	1.1	0.9
	%Ann/7AAD+ CD4+ cells in spleen
Days	MOCK animals			AV infected animals				Josiah infected animals
2				16.8		6.2		26.86	10.55	32.38
5				51.86	17.17	63.3		11.99	27.14	24.25
11				17.67	52.9	20.14		12.84	13.11	49.5	18.51	29.97	23.09
28	5.7	12.62	10.64	11.6	15.7	2.2	2.2
Fig 7 %CD95+ CD8+
	%CD95+ CD8+ cells in LN
Days	MOCK animals			AV infected animals				Josiah infected animals
2				10.2	18.8	29.3		9.4	18.7	34.1
5				24.8	14.7	31.5		26.7	15.2	23.5
11				56.2	40.3	39.8		12.1	8.7	8.2	6.2	2.7	28.4
28	17.7	6.8	3.9	19	30.6	30.6	39.6
	%CD95+ CD8+ cells in spleen
Days	MOCK animals			AV infected animals				Josiah infected animals
2				11.8	53.6	47.1		43.2	19	39.1
5				42	22.2	47		38.1	23.3	37.4
11				57.7	61.9	47.2		13.9	17.7	15	14.5	11	60.1
28	54.7	28.9	10.4	91.7	43.3	56.6	56.6
Fig 7 %CD95+ CD4+
	%CD95+ CD4+ cells in LN
Days	MOCK animals			AV infected animals				Josiah infected animals
2				34.6	38	67.5		24.6	38.6	24.5
5				24.6	22.6	38.7		40.5	19.8	26.7
11				38.2	30.3	34.3		24.1	17.3	15.7	7.2	4.3	34.4
28	32.3	14.4	10.5	28.9	42.4	42.4	50.7
	%CD95+ CD4+ cells in spleen
Days	MOCK animals			AV infected animals				Josiah infected animals
2				45.3	56.8	79.3		61.4	45.7	39.7
5				44.1	34.5	57.4		61.4	39.1	60.6
11				35.7	54.6	47.7		18.8	24	20.7	11.3	12.7	54.7
28	60.4	38.3	20.4	77.8	75.1	83	72.1
Fig 7 %GrzB+ CD8+
	%GrzB+ CD8+ cells in LN
Days	MOCK animals			AV infected animals				Josiah infected animals
2						2.7		0.1	0.2	1.4
5				2.2	0.9	2.4		1.6	0.9	2.5
11				39.1	29.4	41.4		11.1		10.4	14.6	3.2	7.6
28	0.5	1.2	2.6	3.1	32.6	8.7	22.3
	%GrzB+ CD8+ cells in spleen
Days	MOCK animals			AV infected animals				Josiah infected animals
2				9.3	10.7	16.5		3.9	1.7	7.6
5				19.6	6.2	17.5		9.8	8.8	11.8
11				30.3	46.9	89.7		63.3		32.9	54	36.8	58.5
28	9.5	8.3	11.7	28.8	32	44.6	45.8
Fig 7 %GrzB+ CD4+
	%GrzB+ CD4+ cells in LN
Days	MOCK animals			AV infected animals				Josiah infected animals
2						1		0	0	0.2
5				0.2	0.1	0.2		0.1	0.1	0.3
11				14.4	8.5	17.3		0.7		1.6	0.4	0.3	0.2
28	0	0	0.3	0.1	19.4	0.5	5.3
	%GrzB+ CD4+ cells in spleen
Days	MOCK animals			AV infected animals				Josiah infected animals
2				0.3	1.3	1		0.4	0.3	2.8
5				4.4	2.9	3.9		1.3	1.7	2.2
11				6	18	64.1		8.6		8.2	2.5	11.9	11.8
28	0.2	0.6	2.3	1.7	3.7	6.1	1.9
Fig 7 %Perfo+ CD8+
	%Perfo+ CD8+ cells in LN
Days	MOCK animals			AV infected animals				Josiah infected animals
2					0.2	1		3.4	0.5	0
5				1.1	0.6	1.1		0.5	0.5	0.8
11				3.7	9.2	15.7		3.5		4.2	4	1	2.9
28	0.1	0.3	0	0.8	0.3	1.9	0.2
	%Perfo+ CD8+ cells in spleen
Days	MOCK animals			AV infected animals				Josiah infected animals
2				0.5	4.2	5.4		3.8	1.4	0.1
5				1.9	1.9	2.6		1.2	3.2	2.4
11				0.6	15.6	30.8		21.6		14.9	26.5	12.7	27.7
28	1.8	0.4	2	5.5	0.8	11.6	0.4

## Sheet: FIG 9
Fig 9d						Fig 9e
	AV4 - CTL	AV10 - CTL	Jo4 - CTL	Jo10 - CTL			AV4 - CTL	AV10 - CTL	Jo4 - CTL	Jo10 - CTL
TLR1			1.732			FGL2			1.197	-0.867
TLR2	1.31		2.667			IL7R	-1.137	-1.454	-2.025	-1.447
TLR4	1.142		2.348			MAMU-DMA		-0.796		-1.389
TLR5			1.066			MAMU-DMB				-1.382
TLR6			1.025			MAMU-DOA	-1.902	-1.689	-1.868	-1.447
TLR7	2.372		3.057			MAMU-DOB		-1.137	-1.075	-1.46
TLR8	1.248		2.439			MAMU-DPA	-1.053	-1.323		-1.157
CLU			-2.222	2.228		MAMU-DPB	-0.887	-1.011		-1.01
AZU1						MAMU-DRA				-1.586
VSIG4		-3.523				MAMU-DRB1				-1.726
SATB1			-0.836			CPVL				-1.672
CCR1	2.139		3.865			CX3CR1
CCR3	-2.956		-2.876			TGFB1			1.236
HIF1A	1.283		1.85	1.229		NLRP3	1.018		1.63
CD24			-1.133			CD247			-1.352
DDIT4	0.82	0.389		-1.664		CD3E	-0.768		-1.347
MAFF	1.967		1.281			CD3G			-1.273
RGS1						CD3D			-1.114
IL1R1						CD274	2.726			2.331
IL1R2	-1.699	-2.336	-2.723			TAP2	0.701		1.274
IL1RN	2.991		4.06	1.767		CD47
IFNGR1			1.501			FYN			-0.739
IRAK3			1.459			LCK	-0.853		-1.306
MAP2K6			-0.912			ICOS	1.448	1.754		1.227
SOCS3	1.546		1.654			CD28
LY96	1.2	1.691	1.912			IL2RB	-1.255		-1.13
S100A8				3.678		CD8A	1.663		-1.456
MMP8	-6.382		-5.194	4.176		CD8B	-1.164		-2.121
MMP9	-4.934		-5.035			CD40LG			-1.989	-2.323
JAK2	1.996	0.961	2.225	0.774		IL23A			-2.162
JAK3				0.731		ITK			-1.031
NFKBIA	1.429	0.735	1.506	1.774		GATA3		-1.206	-1.57
SAMSN1	1.228	1.265				CCR7	-0.751	-1.377	-1.834
PROS1						LEF1		-0.862	-1.522
MERTK			2.383			STAT4			-0.682
FCGR1A	1.913	3.779	4.835	5.3		CD244	-1.894		-1.672
THBS1	0		2.72
ITGAM	0		1.287
CCNA2	0			2.861
CCNB1	0			2.273
CCNB2	0			3.061
CDK1	0
CIT	0			2.597
AURKA	0			2.658
RAD51	0	3.671		3.202
MPO	0			2.213

## Sheet: FIG 10
Fig 10a						Fig 10b
	AV	Jo		CTL			AV	Jo
2	0.98	1.02		0.06		2	0.02	0.99
2	0.043	1		0.5		2	0.15	0.73
2	1	0.78		0.01		2	0.05	0.85
4	0.98	1.03				4	0.02	0.63
4	1	1				4	0.01	0.8
4	1.02	0.98				4	0.01	0.98
10	0.913	1.02				10	0.26	0.93
10	0.98	0.99				10	0.3	0.9
10	1.02	0.98				10	0.02	0.98
