# Supplementary material for: Systemic viral spreading and defective host responses are associated with fatal Lassa fever in macaques
Source: Commun Biol. 2021 Jan 4;4:27. doi: 10.1038/s42003-020-01543-7 (PMC7782745; doi:10.1038/s42003-020-01543-7)
Supplement: Supplementary file 5 — Supplementary Data 2 [file 42003_2020_1543_MOESM5_ESM.xlsx]

## Sheet: Hallmark PBMC
Hallmark PBMC FDR-Limma	NonLethal.2d_vs_Mock.28d	NonLethal.4d_vs_Mock.28d	NonLethal.10d_vs_Mock.28d	Lethal.2d_vs_Mock.28d	Lethal.4d_vs_Mock.28d	Lethal.10d_vs_Mock.28d	Lethal.2d_vs_NonLethal.2d	Lethal.4d_vs_NonLethal.4d	Lethal.10d_vs_NonLethal.10d	Lethal.2d_vs_Lethal.4d	Lethal.2d_vs_Lethal.10d	Lethal.4d_vs_Lethal.10d	NonLethal.2d_vs_NonLethal.4d	NonLethal.2d_vs_NonLethal.10d	NonLethal.4d_vs_NonLethal.10d
Tnfa Signaling Via Nfkb	0	0	0	0.02943	0.00023	0	0.00299	1e-05	0	1e-05	0.00145	0.16373	0	0	0.67678
Hypoxia	0	0	0.00016	0.15687	0.25661	0	0.91879	0.29228	0.00042	0.00611	0.03745	0.63002	0.00025	0	0.75811
Cholesterol Homeostasis	0.11354	0.00794	2e-05	0.73299	0.35767	0.0001	0.15819	0.01561	0.01068	0.0342	0.17354	0.46229	0.21011	0.09085	0.00232
Mitotic Spindle	0.7661	0.00274	0.41903	0.11811	0.83689	0.00095	0.02267	0.00023	1e-05	0.00068	0.65889	1e-05	0.03439	0.65201	0.00386
Tgf Beta Signaling	0.00074	0.03481	0.32661	0.39874	0.46127	0.00021	0.15015	0.51426	0.02552	0.892	0.33617	0.08267	0.03439	0.00542	0.62115
Il6 Jak Stat3 Signaling	0	0	1e-05	0	0.31383	0	0.63909	0.05317	4e-05	1e-05	7e-05	0.76131	0	0	0.77131
Dna Repair	0.00095	0	0.01935	7e-05	0.05522	0.52145	0	0	0.5379	4e-05	1e-05	0.65267	0	0.07418	0
G2m Checkpoint	0.4277	0	0	0	0.5926	0	0	0	0	0	0.00733	0	0	0.52094	0
Apoptosis	1e-05	0	0	0.11811	0.32285	0	0.99603	0.37167	0.09512	0.02113	0.0135	0.87725	0.00695	0	0.87386
Notch Signaling	0.02149	0.00245	0.61334	0.31524	0.20517	0.06331	0.16899	0.02812	0.87817	0.892	0.95438	0.87725	0.00317	0.01564	0.11413
Adipogenesis	0.08657	0.99668	0.35404	0.72891	0.03987	0.96759	0.01519	0.00134	0.1276	0.00077	0.0005	0.87725	0.04855	0.01847	0.00017
Estrogen Response Early	0.00532	2e-05	0.40622	0.75394	0.32285	0.00599	0.99603	0.37167	0.02029	0.01304	0.67834	0.00311	0.0044	0.00741	0.26455
Estrogen Response Late	0.57522	0.21013	0.01625	0.00196	0.04124	0.00855	0.00438	0.01279	0.00183	0	0.00095	0.00839	0.86137	0.00296	0.02291
Androgen Response	0.11126	0.39482	0.10715	0.18528	0.89253	0.00048	0.85651	0.55923	0.00043	0.24252	0.58166	0.00497	0.41257	0.01158	0.62115
Protein Secretion	0.01942	0.07557	3e-05	0.72891	0.00011	0	0.66607	0.85432	0.00135	0.51453	0.98061	0.46229	0.31735	0.00028	0.26455
Interferon Alpha Response	0	0	0	0	0	0	0.40635	0	0	0	0	0.78323	0	0	0.95916
Interferon Gamma Response	0	0	0	0	0	0	0.99603	0	0	0	0	0.42114	0	0	0.87386
Apical Junction	0.69182	5e-05	0.41526	0.85246	0.01086	0.54118	0.18232	0.16216	0.72453	0.00595	0.00527	0.87725	0.86137	0.01536	0.10682
Hedgehog Signaling	0.01629	0.00268	0.10838	0.75394	0.90281	0.02652	0.57116	0.22261	0.27637	0.73681	0.45024	0.61143	0.1943	0.46193	0.5107
Complement	0	0	0	8e-05	0.53229	0	0.87941	0.71764	4e-05	1e-05	0.0005	0.37686	0.00014	0	0.26455
Unfolded Protein Response	0.36892	0.37906	3e-05	0.00133	0.90281	3e-05	0.00014	0.00012	2e-05	0	0.00101	0.16373	0.02662	0.00571	0
Pi3k Akt Mtor Signaling	0.06074	0.79391	0.07191	0.17343	0.62843	0.00672	0.91879	0.24193	0.03635	0.05635	0.40439	0.37871	0.86137	0.00986	0.21153
Mtorc1 Signaling	0.02562	0.0268	0	8e-05	0.521	0	0	0	0	0	0	0.00564	1e-05	0.00019	0
E2f Targets	0	0	0	0	0.08355	0	0	0	0	0	0	0	0	6e-05	0
Myc Targets V1	0.00095	0	0	0	0.02613	0	0	0	0	0	2e-05	0	0	0.0001	0
Myc Targets V2	0.0004	0.00057	0.21543	8e-05	0.02792	0.71138	0	0	0.10916	0.00014	0.0005	0.78156	0	0.01124	0
Epithelial Mesenchymal Transition	0.00181	0	9e-05	0.0742	0.54763	4e-05	0.91879	0.71764	0.02094	0.00079	0.01281	0.46229	0.04306	0	0.39864
Inflammatory Response	0	0	0	0	0.00853	0	0.99603	7e-05	0.00014	0	0	0.46229	0	0	0.75811
Xenobiotic Metabolism	0.8824	0.00156	0.20698	0.04633	0.74818	0.95905	0.13665	0.6761	0.60657	0.00231	7e-05	0.32762	0.14233	6e-05	0.5107
Fatty Acid Metabolism	0.09603	0.09805	0.00015	0.00014	0.32784	0.98051	0.00011	0.00196	0.91279	2e-05	0	0.65267	0.04306	0.21544	0.00098
Oxidative Phosphorylation	0.00011	0	0	0	0.11828	0.12858	0	0	0.52472	0	0	0.71917	0	0.08911	0
Glycolysis	0.78938	0.44371	0.00011	0	0.17623	0.00833	0	0.00039	8e-05	0	0	0.87725	0.00666	0.00423	0
Reactive Oxigen Species Pathway	0.51622	0.33581	0.07141	0.02907	0.66401	0.08456	0.12986	0.30469	0.03786	0.00746	0.00898	0.97959	0.97764	0.00296	0.03117
P53 Pathway	0.29121	0	5e-05	0.11066	0.34251	0.00336	0.02267	0.23242	0.40175	1e-05	0	0.4652	0.63771	1e-05	0.02291
Uv Response Up	0.99286	0	0.00063	0.11811	0.21991	0.01872	0.00342	0.15262	0.0412	1e-05	1e-05	0.87725	0.98296	0.0001	0.00433
Uv Response Dn	0	0.01016	0.76018	0.00256	0.11828	0.00021	0	0.00273	0.05762	0.0111	0	0.00167	0	0.01536	0.00019
Angiogenesis	0.00199	0.0001	0.01757	0.72891	0.95891	0.0002	0.2041	0.71764	0.0412	0.34469	0.98061	0.16373	0.02629	0.00026	0.95916
Heme Metabolism	0.90121	0.00918	0.09691	0.53021	0.11828	0.02859	0.52302	0.01051	0.02552	5e-05	0.01009	0.06043	0.69535	2e-05	0.02084
Coagulation	0.02673	0	0.00644	0.46451	0.32285	0.00031	0.9794	0.55923	0.02082	0.0055	0.04186	0.40261	0.06286	0	0.33033
Il2 Stat5 Signaling	0.00024	0	2e-05	0.0742	0.22332	0	0.9794	0.2758	0.00244	0.02633	0.08792	0.71917	0.00394	0	0.80992
Peroxisome	0.79602	0.09968	0.0538	0.01824	0.75112	0.81582	0.01812	0.05545	0.72453	0.00562	0.00674	0.87725	0.23276	0.46696	0.04765
Allograft Rejection	0.25084	0.00097	0	0.0012	0.61778	1e-05	0.03387	0.29228	0.12412	0.00375	0.00527	0.97959	0.73827	0.07603	0.05583
Spermatogenesis	0.95201	0.00035	0.40622	0.02943	0.6819	0.09349	0.01812	0.00159	0.00352	0.01537	0.63462	0.00638	0.0129	0.74967	0.00769
Kras Signaling Up	0	0	0.0001	0.16057	0.1172	0	0.03387	0.05001	0.11	0.95231	0.95438	0.71917	0.00017	1e-05	0.26455
Hallmark PBMC P value-Limma	NonLethal.2d_vs_Mock.28d	NonLethal.4d_vs_Mock.28d	NonLethal.10d_vs_Mock.28d	Lethal.2d_vs_Mock.28d	Lethal.4d_vs_Mock.28d	Lethal.10d_vs_Mock.28d	Lethal.2d_vs_NonLethal.2d	Lethal.4d_vs_NonLethal.4d	Lethal.10d_vs_NonLethal.10d	Lethal.2d_vs_Lethal.4d	Lethal.2d_vs_Lethal.10d	Lethal.4d_vs_Lethal.10d	NonLethal.2d_vs_NonLethal.4d	NonLethal.2d_vs_NonLethal.10d	NonLethal.4d_vs_NonLethal.10d
Tnfa Signaling Via Nfkb	0	0	0	0.01292	2e-05	0	0.00072	0	0	0	0.00061	0.04426	0	0	0.52789
Hypoxia	0	0	7e-05	0.09412	0.11291	0	0.70226	0.18737	0.00012	0.00354	0.02247	0.36541	8e-05	0	0.61674
Cholesterol Homeostasis	0.06812	0.00508	1e-05	0.67435	0.20745	4e-05	0.0791	0.00656	0.00427	0.02462	0.118	0.2363	0.13867	0.06905	0.0006
Mitotic Spindle	0.61288	0.0017	0.37712	0.06794	0.73646	0.00048	0.00861	6e-05	0	0.00029	0.54029	0	0.01788	0.61289	0.00108
Tgf Beta Signaling	0.00022	0.02506	0.26128	0.2871	0.27676	9e-05	0.07207	0.39084	0.01249	0.82068	0.23532	0.01984	0.01738	0.00271	0.45822
Il6 Jak Stat3 Signaling	0	0	0	0	0.14436	0	0.4218	0.02552	1e-05	0	2e-05	0.54814	0	0	0.6479
Dna Repair	0.00031	0	0.01123	1e-05	0.01325	0.44845	0	0	0.45183	1e-05	0	0.40466	0	0.05193	0
G2m Checkpoint	0.30794	0	0	0	0.43852	0	0	0	0	0	0.00367	0	0	0.45843	0
Apoptosis	0	0	0	0.06812	0.16573	0	0.93905	0.26761	0.05897	0.01437	0.00783	0.7954	0.00292	0	0.80395
Notch Signaling	0.00989	0.00142	0.57654	0.22067	0.07797	0.04305	0.08787	0.01237	0.84305	0.83848	0.87803	0.70265	0.00108	0.01032	0.05478
Adipogenesis	0.04675	0.99668	0.29031	0.6212	0.00797	0.94824	0.00456	0.0004	0.08932	0.00034	0.00017	0.74303	0.02816	0.01256	3e-05
Estrogen Response Early	0.00213	1e-05	0.34935	0.71844	0.16788	0.00323	0.99419	0.26509	0.00852	0.00835	0.56981	0.00037	0.00167	0.004	0.15324
Estrogen Response Late	0.43717	0.17231	0.00877	0.00066	0.00907	0.00513	0.00123	0.00512	0.00062	0	0.00036	0.00168	0.77552	0.00136	0.00871
Androgen Response	0.06453	0.35107	0.07501	0.12599	0.80328	0.00023	0.59955	0.44422	0.00013	0.18432	0.44206	0.0007	0.31356	0.00695	0.44907
Protein Secretion	0.00855	0.05592	1e-05	0.64698	1e-05	0	0.45293	0.83724	0.00043	0.42192	0.97565	0.23189	0.22214	0.00012	0.14017
Interferon Alpha Response	0	0	0	0	0	0	0.23568	0	0	0	0	0.59526	0	0	0.95916
Interferon Gamma Response	0	0	0	0	0	0	0.96611	0	0	0	0	0.1853	0	0	0.79319
Apical Junction	0.53962	2e-05	0.36543	0.85246	0.0013	0.47624	0.09845	0.08756	0.66656	0.00333	0.00234	0.75872	0.80182	0.00958	0.04914
Hedgehog Signaling	0.00684	0.00161	0.07803	0.72379	0.83853	0.01697	0.36554	0.12466	0.20452	0.63366	0.33318	0.3424	0.12435	0.38802	0.33772
Complement	0	0	0	2e-05	0.34496	0	0.63317	0.61977	1e-05	0	0.00016	0.13623	4e-05	0	0.15344
Unfolded Protein Response	0.25087	0.32599	1e-05	0.00043	0.84864	1e-05	3e-05	3e-05	0	0	0.0004	0.04912	0.01278	0.00297	0
Pi3k Akt Mtor Signaling	0.03158	0.74627	0.04746	0.11446	0.49017	0.00376	0.68109	0.14516	0.0189	0.0417	0.29116	0.15148	0.80969	0.00552	0.10577
Mtorc1 Signaling	0.0123	0.01876	0	2e-05	0.32302	0	0	0	0	0	0	0.0009	0	7e-05	0
E2f Targets	0	0	0	0	0.02172	0	0	0	0	0	0	0	0	2e-05	0
Myc Targets V1	0.00032	0	0	0	0.00366	0	0	0	0	0	0	0	0	4e-05	0
Myc Targets V2	0.00011	0.00028	0.16804	2e-05	0.00447	0.64024	0	0	0.06986	6e-05	0.00018	0.57836	0	0.00652	0
Epithelial Mesenchymal Transition	0.00065	0	3e-05	0.0371	0.38334	1e-05	0.71666	0.66023	0.00963	0.00036	0.00718	0.21273	0.02411	0	0.24716
Inflammatory Response	0	0	0	0	0.00085	0	0.92783	1e-05	4e-05	0	0	0.24039	0	0	0.62165
Xenobiotic Metabolism	0.79416	0.00087	0.15731	0.02131	0.62847	0.92069	0.06286	0.5544	0.53378	0.00111	2e-05	0.10484	0.08825	2e-05	0.34728
Fatty Acid Metabolism	0.05378	0.07452	7e-05	4e-05	0.17703	0.98051	2e-05	0.00067	0.89453	1e-05	0	0.39232	0.02358	0.17236	0.00024
Oxidative Phosphorylation	3e-05	0	0	0	0.03897	0.09772	0	0	0.43027	0	0	0.50342	0	0.06594	0
Glycolysis	0.66308	0.40821	5e-05	0	0.06344	0.00483	0	0.00011	2e-05	0	0	0.69002	0.00266	0.00203	0
Reactive Oxigen Species Pathway	0.382	0.28208	0.04427	0.01163	0.53121	0.06089	0.05714	0.20719	0.02045	0.00448	0.00467	0.97959	0.95809	0.00134	0.01247
P53 Pathway	0.1922	0	2e-05	0.05755	0.19181	0.00175	0.00857	0.1348	0.30533	0	0	0.25121	0.49742	0	0.00828
Uv Response Up	0.97541	0	0.0003	0.0685	0.08797	0.0116	0.00089	0.07936	0.02355	0	0	0.79775	0.98296	3e-05	0.0013
Uv Response Dn	0	0.00691	0.72978	0.00092	0.04022	9e-05	0	0.00098	0.03457	0.00688	0	0.00017	0	0.00983	4e-05
Angiogenesis	0.00075	5e-05	0.00984	0.65601	0.92056	8e-05	0.1143	0.63647	0.02389	0.26885	0.98061	0.04672	0.01209	0.0001	0.94309
Heme Metabolism	0.84714	0.00606	0.0659	0.42644	0.03848	0.01887	0.32427	0.00399	0.01276	2e-05	0.00545	0.01329	0.57018	1e-05	0.00708
Coagulation	0.01337	0	0.00322	0.35303	0.16274	0.00014	0.83292	0.44738	0.00916	0.00286	0.02595	0.1691	0.03772	0	0.1982
Il2 Stat5 Signaling	6e-05	0	1e-05	0.0363	0.09379	0	0.84229	0.171	0.00088	0.01843	0.05627	0.50059	0.00142	0	0.69653
Peroxisome	0.68458	0.07775	0.03228	0.00693	0.64596	0.76546	0.00593	0.02772	0.66367	0.00304	0.00324	0.80557	0.15828	0.40159	0.02001
Allograft Rejection	0.16053	0.0005	0	0.00036	0.46951	0	0.01372	0.19291	0.0844	0.00187	0.00242	0.96035	0.62015	0.05474	0.02457
Spermatogenesis	0.91393	0.00017	0.34726	0.01295	0.55916	0.06918	0.00616	0.00051	0.00134	0.01014	0.50266	0.00115	0.00568	0.71968	0.00246
Kras Signaling Up	0	0	4e-05	0.1006	0.03282	0	0.01423	0.02301	0.0726	0.95231	0.85916	0.46182	5e-05	0	0.15092

## Sheet: Hallmark Spleen
Hallmark Spleen FDR-Limma	Lethal.J11vsMockforSpleen	NonLethal.J2vsMockforSpleen	LethalJ11vsJ5forSpleen	LethalJ11vsJ2forSpleen	NonLethalJ5vsJ2forSpleen	NonLethalJ11vsJ2forSpleen	LethalvsNonLethalforJ2.Spleen	LethalvsNonLethalforJ11.Spleen	Lethal.J2vsMockforSpleen	Lethal.J5vsMockforSpleen	NonLethal.J5vsMockforSpleen	NonLethal.J11vsMockforSpleen	LethalJ5vsJ2forSpleen	NonLethalJ11vsJ5forSpleen	LethalvsNonLethalforJ5.Spleen	NonLethal.J28vsJ5forSpleen	NonLethal.J28vsJ11forSpleen	NonLethal.J28vsJ2forSpleen	NonLethal.J28vsMockforSpleen
Tnfa Signaling Via Nfkb	0	0.0047	0	0	0.0996	0.08075	0.00155	0	0	0.25668	0.15572	0.00014	0	0.00048	0.84059	0.0567	0.47534	3e-05	3e-05
Hypoxia	0.00868	0.74056	0.00183	1e-05	0.38024	0.6666	0.00155	0.00244	0.07944	0.65189	0.69716	0.86886	0.07143	0.90934	0.92857	0.41003	0.2183	0.12541	0.12541
Cholesterol Homeostasis	0.00469	0.60496	0.00646	3e-05	0.17648	0.24453	0.00221	0.3899	0.12001	0.84924	0.57374	0.12624	0.00809	0.01344	0.28453	0.36694	0.14859	0.96679	0.96679
Mitotic Spindle	0.67263	1e-05	0.06012	1e-05	0.46837	0	0.51424	0.02755	0	0.37828	0.00059	0.02812	0	0	0.00034	0	0.05062	0	0
Wnt Beta Catenin Signaling	0.08346	0.27739	0.35618	0.04606	0.38024	0.9025	0.04602	0.50205	0.87317	0.43633	0.69716	0.31739	0.09107	0.41217	0.43906	0.07361	0.23123	0.01558	0.01558
Tgf Beta Signaling	0.47228	0.00289	0.07136	0.31898	0.97059	0.63883	0.22876	0.28268	0.0414	0.00874	0.01152	0.03642	0.21352	0.63907	0.92857	0.53295	0.61682	0.10967	0.10967
Il6 Jak Stat3 Signaling	0	0.04204	0.16345	0.00827	0.00026	0.00249	0.45655	0.55615	0.0293	0	1e-05	2e-05	0	0.90934	0.00122	0	0	0.14824	0.14824
Dna Repair	0	5e-05	0.00191	0.00019	0.07443	0.17355	0.00027	0.91258	0.20013	0.0764	0.03997	0	0.26895	0.00126	0.92857	0.00181	0.78612	0	0
G2m Checkpoint	0	0.80947	0	0	0.03095	0	0	0.3899	2e-05	0.18063	0.04268	0	0	0	0	0	1e-05	0	0
Apoptosis	6e-05	0.88089	0.00146	0	0.18027	0.03576	0.51424	0.00396	0.47571	0.47958	0.52577	0.15616	0.00767	0.50575	0.90788	0.01758	0.00035	0.09127	0.09127
Notch Signaling	0.05719	0.05852	0.02594	0.31898	0.59142	0.13863	0.19824	0.09348	0.29469	0.92692	0.19593	0.81329	0.12568	0.31993	0.0269	0.44523	0.06713	0.03111	0.03111
Adipogenesis	0.01769	0.06849	0.10517	0.05122	0.20229	0.01303	0.04539	0.15812	0.72541	0.42275	0.51084	0.00021	0.53031	0.00029	0.92857	0.4229	0.02513	0.08422	0.08422
Estrogen Response Late	0.00361	0.01248	0.11238	0.03897	0.11283	0.63423	0.05413	0.91258	0.2758	0.18063	0.39081	0.00693	0.40251	0.0254	0.43906	0.16638	0.90686	0.01092	0.01092
Androgen Response	0.7718	0.95826	0.49778	0.1072	0.02224	0.72314	0.01701	0.85052	0.12689	0.84924	0.15572	0.66826	0.15236	0.01369	0.09115	0.00064	0.50705	0.14286	0.14286
Myogenesis	0.05303	0.64932	0.95954	0.75455	0.0568	0.00063	0.00284	0.27781	0.00979	0.06657	0.05713	0.00113	0.83852	0.13637	0.885	0.53823	0.03417	0.17449	0.17449
Protein Secretion	0.19724	0.46903	0.1691	0.00192	0.98884	0.00567	0.19155	0.97362	0.05972	0.92692	0.52577	0.16481	0.00815	0.00783	0.29515	0.60802	0.03243	0.96679	0.96679
Interferon Alpha Response	0	0	0	4e-05	0	0	0	0	0	0	0	0	0	0	0	0	0	0.17763	0.17763
Interferon Gamma Response	0	0	0	0.14042	0	0.89446	0	0	0	0	0	0	0	0	0	0	0	0.4717	0.4717
Apical Junction	0.04903	0.40274	0.1344	0.01276	0.00085	0.74964	0.22876	0.00128	0.89135	0.5612	0.16645	0.60105	0.20688	0.01479	0.43906	0.04551	0.6913	0.69234	0.69234
Complement	0.00402	0.08685	0.06012	0.21636	0.00026	0.0002	0.85073	0.0587	0.05972	0	1e-05	0	0	0.59693	0.43978	0	0	0.14907	0.14907
Unfolded Protein Response	0	0.39649	0	0	0.46837	0	0.83989	0	0.2758	0.32964	0.17146	0	0.81692	3e-05	0.92857	0.3204	0.01081	0.00124	0.00124
Mtorc1 Signaling	0	0.0542	0	0	0.01275	0	0	2e-05	0.12689	0.0764	0.92606	0	0	0	0.00122	0	0.4775	0	0
E2f Targets	0	0.0002	0	0	0	0	0	0.66393	0.05822	0.00304	0.65805	0	0	0	0	0	0	0	0
Myc Targets V1	0	0	0	0	0	0.00019	0	0.01465	0.31522	0.43633	0.23336	0	0.96348	0	0.92857	0	0.00022	0	0
Myc Targets V2	0	0.23785	2e-05	4e-05	0.25024	0	0.20227	0.40948	0.03138	0.02934	0.02532	0	0.87957	0.00048	0.94019	0.23809	0.17844	0.00023	0.00023
Inflammatory Response	0	0.14878	0.76822	0	0.00019	0.00074	0.30342	0.00015	0.04944	0	4e-05	3e-05	0	0.96102	0	0	0	0.01558	0.01558
Xenobiotic Metabolism	0.00068	0.00029	0.38825	0.04606	0.09642	0.96542	0.01626	0.75826	0.06949	1e-05	0	0.00106	1e-05	0.21803	0.93462	0.00271	0.02212	0.14286	0.14286
Fatty Acid Metabolism	0.00108	0.019	0.00394	0.00827	0.23796	0.00535	0.04967	0.29496	0.34584	0.52301	0.21258	1e-05	0.88709	8e-05	0.60586	0.59643	0.00209	0.02153	0.02153
Oxidative Phosphorylation	0	0	0	0	0	9e-05	0	0.79269	0.03637	0.0764	0.03834	0	0.88709	0	0.92857	0	0.15545	0	0
Glycolysis	0	0.00042	0.00137	3e-05	0.18027	0.0008	0.04316	0.91258	0.05822	0.00397	0.04268	0	0.07143	1e-05	0.28898	0.86026	3e-05	0.03736	0.03736
Reactive Oxigen Species Pathway	0.00489	0.03049	0.19843	0.00192	0.15642	0.05243	0.00152	0.55615	0.99961	0.09414	0.36888	0.00036	0.00767	0.00072	0.23048	0.41003	0.10642	0.09127	0.09127
P53 Pathway	0.00206	0.20118	0.00737	0.00019	0.46837	0.87562	0.00477	0.15812	0.64015	0.65189	0.52577	0.19162	0.11005	0.36804	0.94478	0.44523	0.14859	0.96775	0.96775
Uv Response Up	6e-05	0.0047	0.02299	0.00238	0.68749	0.64947	0.01701	0.39999	0.2919	0.10148	0.02532	0.00433	0.27601	0.45848	0.79698	0.7293	0.34151	0.09127	0.09127
Uv Response Dn	3e-05	0	0.98226	0.34253	0.61219	0.96542	0.01809	0.64455	2e-05	1e-05	0	0	0.2181	0.77812	0.92857	0.8117	0.47378	0	0
Angiogenesis	0.39833	0.60496	0.58911	0.34172	0.37374	0.63883	0.20227	0.66393	0.87317	0.19828	0.17669	0.25634	0.01656	0.85411	0.94478	0.00271	0.02017	0.14436	0.14436
Heme Metabolism	0.0594	0.95826	0.16345	0.00223	0.62769	0.05243	0.09613	0.85052	0.2758	0.65189	0.74526	0.12361	0.02018	0.02417	0.29223	0.62628	0.1923	0.96679	0.96679
Coagulation	0.00811	0.00103	0.45219	0.28133	0.23604	0.63423	0.06875	0.55615	0.05972	0.00016	4e-05	0.02709	0.0044	0.10519	0.91693	0.00392	0.15545	0.30357	0.30357
Il2 Stat5 Signaling	0.00196	0.54969	0.0041	0	0.99154	0.00816	0.10086	0.1117	0.05871	0.73986	0.52577	0.12361	0.00038	0.00783	0.05296	0.65756	0.0008	0.08677	0.08677
Peroxisome	0.00305	0.25696	0.07136	0.00226	0.63569	0.01878	0.08916	0.97878	0.94651	0.19828	0.45485	0.00195	0.05783	0.0064	0.43906	0.47832	0.05809	0.10065	0.10065
Allograft Rejection	0.00191	0.00796	0.35636	0.28133	0.0353	0.00292	0.99235	0.10511	0.0167	0.00015	4e-05	0	0.0044	0.3477	0.90863	0.00121	0	0.36444	0.36444
Spermatogenesis	0.38256	0.98148	0.03499	0.05857	0.00243	0.95511	0.09613	0.53267	0.2758	0.49157	0.03997	0.95387	0.96348	0.00812	0.1106	0	0.00067	0.00067	0.00067
Hallmark Spleen P value-Limma	Lethal.J11vsMockforSpleen	NonLethal.J2vsMockforSpleen	LethalJ11vsJ5forSpleen	LethalJ11vsJ2forSpleen	NonLethalJ5vsJ2forSpleen	NonLethalJ11vsJ2forSpleen	LethalvsNonLethalforJ2.Spleen	LethalvsNonLethalforJ11.Spleen	Lethal.J2vsMockforSpleen	Lethal.J5vsMockforSpleen	NonLethal.J5vsMockforSpleen	NonLethal.J11vsMockforSpleen	LethalJ5vsJ2forSpleen	NonLethalJ11vsJ5forSpleen	LethalvsNonLethalforJ5.Spleen	NonLethal.J28vsJ5forSpleen	NonLethal.J28vsJ11forSpleen	NonLethal.J28vsJ2forSpleen	NonLethal.J28vsMockforSpleen
Tnfa Signaling Via Nfkb	0	0.00124	0	0	0.03586	0.04037	0.00031	0	0	0.12834	0.0654	5e-05	0	0.00014	0.48754	0.02382	0.36126	1e-05	1e-05
Hypoxia	0.00504	0.58756	0.00048	0	0.25096	0.49178	0.00034	0.00039	0.03336	0.50847	0.61995	0.81791	0.03417	0.8821	0.82199	0.25422	0.13971	0.06521	0.06521
Cholesterol Homeostasis	0.00244	0.4262	0.0022	1e-05	0.07765	0.14672	0.00053	0.17878	0.0552	0.79828	0.44752	0.07827	0.00275	0.00575	0.08536	0.21283	0.07727	0.94745	0.94745
Mitotic Spindle	0.65918	0	0.02672	0	0.3392	0	0.45211	0.00606	0	0.2194	0.00012	0.01519	0	0	4e-05	0	0.02126	0	0
Wnt Beta Catenin Signaling	0.05842	0.16089	0.2707	0.02587	0.24971	0.7942	0.02025	0.30123	0.72183	0.27925	0.62744	0.23487	0.04736	0.29676	0.20197	0.03239	0.15261	0.00465	0.00465
Tgf Beta Signaling	0.42505	0.00069	0.03454	0.27166	0.91235	0.4344	0.17288	0.10742	0.00994	0.0021	0.00253	0.02039	0.13665	0.51125	0.70535	0.38372	0.54159	0.05484	0.05484
Il6 Jak Stat3 Signaling	0	0.01598	0.10266	0.00414	4e-05	0.0007	0.37437	0.38213	0.00527	0	0	1e-05	0	0.89116	0.00018	0	0	0.08895	0.08895
Dna Repair	0	1e-05	0.00053	7e-05	0.02382	0.09642	4e-05	0.80667	0.10407	0.0243	0.01256	0	0.18288	0.0004	0.82848	0.00054	0.73895	0	0
G2m Checkpoint	0	0.66676	0	0	0.00805	0	0	0.17936	0	0.07883	0.01478	0	0	0	0	0	0	0	0
Apoptosis	2e-05	0.77519	0.00035	0	0.08528	0.01502	0.45253	0.00071	0.35203	0.31652	0.39203	0.10306	0.00245	0.38437	0.56288	0.00668	8e-05	0.04147	0.04147
Notch Signaling	0.03775	0.02458	0.01038	0.27432	0.48496	0.07209	0.13084	0.0243	0.1945	0.92692	0.09797	0.7157	0.07038	0.21115	0.00484	0.29543	0.03088	0.01058	0.01058
Adipogenesis	0.01061	0.03013	0.05679	0.03176	0.10519	0.00495	0.01906	0.05332	0.56582	0.25365	0.33716	8e-05	0.42425	7e-05	0.71362	0.27066	0.00905	0.032	0.032
Estrogen Response Late	0.00173	0.00399	0.06293	0.02105	0.04513	0.39662	0.02598	0.83013	0.16996	0.07547	0.2423	0.00347	0.28981	0.01321	0.19819	0.07986	0.88872	0.00284	0.00284
Androgen Response	0.7718	0.93795	0.41813	0.0729	0.00534	0.54958	0.00578	0.72479	0.06344	0.78396	0.0645	0.54797	0.08837	0.0063	0.02005	0.00017	0.40564	0.07749	0.07749
Myogenesis	0.03394	0.4805	0.92116	0.75455	0.01704	0.00014	0.00074	0.10001	0.00137	0.01864	0.02171	0.0005	0.7379	0.08077	0.531	0.39829	0.01367	0.11167	0.11167
Protein Secretion	0.14596	0.30018	0.11161	0.00076	0.95191	0.00193	0.12259	0.95415	0.02166	0.92276	0.3615	0.11207	0.00293	0.00298	0.10625	0.49858	0.01233	0.89167	0.89167
Interferon Alpha Response	0	0	0	1e-05	0	0	0	0	0	0	0	0	0	0	0	0	0	0.11724	0.11724
Interferon Gamma Response	0	0	0	0.1011	0	0.75626	0	0	0	0	0	0	0	0	0	0	0	0.36792	0.36792
Apical Junction	0.0304	0.2497	0.07817	0.00663	0.00015	0.59971	0.17386	0.00018	0.79559	0.40407	0.07324	0.48084	0.12827	0.0071	0.19489	0.01821	0.62217	0.58156	0.58156
Complement	0.00201	0.03995	0.02765	0.16444	4e-05	4e-05	0.8167	0.01409	0.02269	0	0	0	0	0.46561	0.21109	0	0	0.09243	0.09243
Unfolded Protein Response	0	0.23789	0	0	0.35596	0	0.7895	0	0.17047	0.17141	0.07887	0	0.70255	1e-05	0.76857	0.17584	0.00324	0.0003	0.0003
Mtorc1 Signaling	0	0.02168	0	0	0.0028	0	0	0	0.06333	0.02598	0.92606	0	0	0	0.0002	0	0.37245	0	0
E2f Targets	0	3e-05	0	0	0	0	0	0.50353	0.01659	0.00061	0.53994	0	0	0	0	0	0	0	0
Myc Targets V1	0	0	0	0	0	3e-05	0	0.00293	0.21435	0.2762	0.12601	0	0.95495	0	0.69061	0	4e-05	0	0
Myc Targets V2	0	0.12844	0	1e-05	0.14514	0	0.14159	0.21832	0.00628	0.00763	0.00658	0	0.79162	0.00013	0.90258	0.12381	0.1035	5e-05	5e-05
Inflammatory Response	0	0.07439	0.70676	0	2e-05	0.00018	0.23667	2e-05	0.01285	0	1e-05	1e-05	0	0.96102	0	0	0	0.00467	0.00467
Xenobiotic Metabolism	0.00024	5e-05	0.3106	0.02672	0.03278	0.88869	0.00488	0.6066	0.0278	0	0	0.00044	0	0.13518	0.86297	0.00092	0.00752	0.08	0.08
Fatty Acid Metabolism	0.00041	0.00646	0.00118	0.00403	0.13326	0.00171	0.02285	0.11798	0.24209	0.36611	0.11054	0	0.82123	2e-05	0.30293	0.47715	0.00059	0.00689	0.00689
Oxidative Phosphorylation	0	0	0	0	0	1e-05	0	0.65001	0.008	0.02449	0.01073	0	0.83387	0	0.78847	0	0.08479	0	0
Glycolysis	0	8e-05	0.0003	1e-05	0.08878	0.00021	0.0164	0.85776	0.01747	0.00087	0.01537	0	0.03572	0	0.09247	0.8412	1e-05	0.01345	0.01345
Reactive Oxigen Species Pathway	0.00264	0.01098	0.13493	0.00077	0.0657	0.02517	0.00027	0.3826	0.99961	0.03389	0.22133	0.00014	0.00236	0.00022	0.06453	0.25126	0.05108	0.04198	0.04198
P53 Pathway	0.00091	0.10461	0.00265	7e-05	0.33272	0.71801	0.00133	0.05376	0.48652	0.50227	0.39959	0.13413	0.05943	0.25763	0.94478	0.30275	0.07457	0.96775	0.96775
Uv Response Up	2e-05	0.00132	0.00874	0.00109	0.61874	0.45463	0.00555	0.192	0.18681	0.03856	0.00618	0.00208	0.19321	0.33927	0.41443	0.65779	0.23905	0.0386	0.0386
Uv Response Dn	1e-05	0	0.96261	0.30827	0.51424	0.95252	0.00651	0.46408	0	0	0	0	0.14394	0.68475	0.65751	0.763	0.35059	0	0
Angiogenesis	0.35053	0.43557	0.50663	0.30071	0.23172	0.43108	0.13853	0.51542	0.75092	0.09277	0.08481	0.18456	0.00662	0.80287	0.93157	0.00092	0.00645	0.08373	0.08373
Heme Metabolism	0.04039	0.93909	0.10461	0.00093	0.53981	0.0251	0.05448	0.73145	0.16553	0.50782	0.71545	0.07416	0.00848	0.01209	0.09936	0.53861	0.11538	0.91479	0.91479
Coagulation	0.00454	0.00023	0.3708	0.23069	0.12746	0.40591	0.03437	0.38931	0.02221	3e-05	1e-05	0.01409	0.00116	0.05891	0.60517	0.00141	0.08705	0.22464	0.22464
Il2 Stat5 Signaling	0.00082	0.37379	0.00131	0	0.99154	0.00294	0.06052	0.03351	0.01879	0.6139	0.39632	0.07231	9e-05	0.0029	0.01059	0.57865	0.00021	0.03471	0.03471
Peroxisome	0.0014	0.1439	0.03578	0.001	0.55941	0.00751	0.04815	0.97878	0.87079	0.09517	0.29111	0.00089	0.02545	0.00218	0.19888	0.33482	0.02556	0.04831	0.04831
Allograft Rejection	0.00076	0.00239	0.27796	0.22727	0.00988	0.00088	0.99235	0.02943	0.00267	2e-05	1e-05	0	0.00123	0.23644	0.58152	0.00034	0	0.27697	0.27697
Spermatogenesis	0.3175	0.98148	0.0147	0.03865	0.00049	0.8596	0.05576	0.33295	0.171	0.33427	0.01279	0.95387	0.96348	0.00325	0.02654	0	0.00016	0.00015	0.00015

## Sheet: Hallmark MLN
Hallmark MLN FDR-Limma	Lethal.J11vsMockforLymph	NonLethal.J2vsMockforLymph	LethalJ11vsJ5forLymph	LethalJ11vsJ2forLymph	NonLethalJ5vsJ2forLymph	NonLethalJ11vsJ2forLymph	LethalvsNonLethalforJ2.Lymph	LethalvsNonLethalforJ11.Lymph	Lethal.J2vsMockforLymph	Lethal.J5vsMockforLymph	NonLethal.J5vsMockforLymph	NonLethal.J11vsMockforLymph	LethalJ5vsJ2forLymph	NonLethalJ11vsJ5forLymph	LethalvsNonLethalforJ5.Lymph	NonLethal.J28vsJ5forLymph	NonLethal.J28vsJ11forLymph	NonLethal.J28vsJ2forLymph	NonLethal.J28vsMockforLymph
Tnfa Signaling Via Nfkb	0.00034	0	0.95406	0	0	0.00071	0.6655	0.00476	0	0.01775	0.01336	0.92581	0	0.01607	0.19839	0.07821	0.67872	0.76174	0.76174
Hypoxia	0.00555	0.03822	0.03105	4e-05	0.00351	0.01142	0.95922	0.42595	0.07933	0.99357	4e-05	0.46464	0.11654	0.68847	0.32887	0.23457	0.16974	0.61259	0.61259
Cholesterol Homeostasis	0.00385	0.63989	0.02544	0.00755	0.81831	0.00639	0.4784	0.35987	0.78993	0.99357	0	0.00663	0.786	0.0019	0.95159	0.02754	0.37782	0.01966	0.01966
Mitotic Spindle	0.61084	0.66035	0	0.00573	0	0.13143	2e-05	0.024	1e-05	0	0	0.09646	0.06261	0	0.32887	0	0.16817	5e-05	5e-05
Wnt Beta Catenin Signaling	0.45954	0.02053	0.38928	0.20789	0.67989	0.47043	0.0014	0.04341	0.41399	0.13281	0.05059	0.03408	0.01408	0.2187	0.80144	0.56783	0.44881	0.01215	0.01215
Tgf Beta Signaling	0.01376	0.01001	0.19105	0.49329	0.58452	0.0546	0.5082	0.07091	0.11159	0.00061	0.49324	0.00108	0.02608	0.19257	0.25304	0.33634	0.01934	0.06372	0.06372
Il6 Jak Stat3 Signaling	0.05976	0.5878	0	0.29637	0	0	0.22247	0	0.41399	0	0.26775	0	0	0.01235	2e-05	0	0	0.07163	0.07163
Dna Repair	2e-05	0	0.08758	0.01371	0.0184	0.31459	0	0.02583	0.22118	0.13281	0.00024	0	0.68958	0.00192	0.09614	0.00489	0.66655	0	0
G2m Checkpoint	0	0	0	0	0	0.00333	0	0.00056	0	0	0	0	0.51731	0	0.02665	0	0.21845	0	0
Apoptosis	0.00314	0.44817	0.9159	0.00436	0.00615	0	0.74888	0.04134	0.65513	0.0217	0.1756	0.00019	0.00279	0.00299	0.10664	0.08072	9e-05	0.40744	0.40744
Notch Signaling	0.13188	0.00392	0.38928	0.90006	0.52203	0.12249	0.32636	0.64249	0.13992	0.77979	0.61801	0.60579	0.39319	0.39857	0.09614	0.5348	0.25336	0.0141	0.0141
Adipogenesis	0.00851	0.02896	0.26193	0.29637	0.69523	0.00648	0.5082	0.02156	0.22118	0.30899	0	8e-05	0.97996	0.00075	0.70781	0.45492	0.01641	0.03722	0.03722
Estrogen Response Late	0.10082	0.41985	0.11029	0.18222	0.85534	0.00843	0.44901	0.02092	0.87956	0.80119	0	0.00126	0.86671	0.00527	0.08884	0.13371	0.18759	0.00188	0.00188
Myogenesis	0.33083	0.63989	0.08758	0.32054	0.58452	0.11796	0.16434	0.18033	0.03198	0.01189	0	0.07047	0.42351	0.2861	0.0095	0.32084	0.10169	0.79381	0.79381
Protein Secretion	0.01376	0.71648	0.87388	0.00709	0.55771	0	0.85045	0.02613	0.51343	0.06575	0.45589	0.00043	0.01095	5e-05	0.02407	0.83339	0.00021	0.49853	0.49853
Interferon Alpha Response	0	0.00128	0	0	0	0	0	1e-05	0	0	0	0	0	0	0	0	0	0.09122	0.09122
Interferon Gamma Response	0	0.02169	0	0	0	0	0.00068	0	0	0	0	0	0	0	0	0	0	0.70041	0.70041
Apical Junction	0.07349	0.44817	0.66713	0.00946	0.08537	0.8605	0.86395	0.01026	0.32769	0.38722	0.03557	0.43843	0.04757	0.04146	0.82445	0.1319	0.66142	0.49853	0.49853
Apical Surface	0.22946	0.44817	0.71695	0.55798	0.69523	0.02288	0.85045	0.01196	0.62787	0.63683	0.03669	0.22345	0.9654	0.04787	0.74198	0.96076	0.11309	0.75734	0.75734
Complement	0	0.71648	0.00341	0.0007	0	0	0.44228	0	0.17072	0	0.00933	0	0	0.00123	0.11236	0	0	0.44304	0.44304
Unfolded Protein Response	0	0.7199	8e-05	0	0.58452	0	0.90538	0.60365	0.81593	0.08041	0.02187	0	0.07603	0	0.15384	0.08072	0.0009	0.00027	0.00027
Pi3k Akt Mtor Signaling	0.26311	0.46028	0.38928	0.51409	0.58452	0.06831	0.73891	0.16754	0.71288	0.99357	1e-05	0.03408	0.86671	0.01306	0.94936	0.01305	0.67875	0.07163	0.07163
Mtorc1 Signaling	0	0.00034	1e-05	0	0.00399	0	0	0	0.00567	0.23107	0.29201	0	8e-05	0	0.13001	0	0	0	0
E2f Targets	0	0	0	0	0	0.00549	0	0	0	2e-05	0	0	0.97996	0	1e-05	0	0.19617	0	0
Myc Targets V1	0	0	0	0	0	0.00022	0	0.0003	0.4196	0.14747	0	0	0.02189	0	0.97497	0	0.57246	0	0
Myc Targets V2	0	0.00912	1e-05	0.00195	0.24656	0.03112	0.22871	0.76081	0.40561	0.99357	0.02187	0.00019	0.36565	0.00025	0.17189	0.15024	0.12589	0.01215	0.01215
Epithelial Mesenchymal Transition	0.32845	0.95661	0.81612	0.07686	0.55771	0.00093	0.37114	0.0039	0.32769	0.225	0	0.00301	0.02608	0.00167	0.43944	0.2813	0.00024	0.49853	0.49853
Inflammatory Response	0.01486	0.27125	0	0.18222	0	0	0.09103	0	0.47342	0	0.49324	0	0	0.01907	0	0	0	0.03355	0.03355
Xenobiotic Metabolism	0	0.06884	0.05039	6e-05	1e-05	0.04155	0.23502	0.64249	0.66186	0.0345	0	0.00151	0.07603	0.17004	0	0.00124	0.01767	0.17873	0.17873
Fatty Acid Metabolism	1e-05	0.00016	0.17888	0.02269	0.8358	0.00013	0.09981	0.00065	0.13284	0.05721	0	0	0.58974	6e-05	0.11236	0.37617	0.00057	0	0
Oxidative Phosphorylation	0	0	0.25928	0.00436	5e-05	0	0	0	0.03198	0.00035	0	0	0.0935	0	0.66376	0	1e-05	0	0
Glycolysis	4e-05	0.0686	0.35158	0.00573	0.26056	0	0.5082	0.00042	0.41399	0.03532	0	0	0.11345	1e-05	0.65872	0.07821	0	0.36579	0.36579
Reactive Oxigen Species Pathway	0.45954	0.03761	0.39761	0.80006	0.49653	0.02011	0.16434	0.0005	0.75627	0.11275	0.05977	0.00047	0.18207	0.00066	0.25304	0.64361	0.03358	0.08337	0.08337
P53 Pathway	0.00037	0.53314	0.4498	0.09425	0.26056	0.01439	0.65975	0.67704	0.19499	0.04992	0.84766	0.00732	0.44104	0.10827	0.66412	0.83339	0.10169	0.23298	0.23298
Uv Response Up	0.00791	0.44817	0.9159	0.22507	0.02025	0.00624	0.95922	0.18033	0.35278	0.03349	0.77956	0.00251	0.19072	0.35254	0.43944	0.83339	0.67281	0.00245	0.00245
Uv Response Dn	0.00073	0	0.48843	0.49329	0.7435	0.62858	0.44788	0.03376	0	0.00045	0.03374	2e-05	0.97996	0.39857	0.49048	0.83538	0.57246	0	0
Angiogenesis	0.10808	0.66035	0.65408	0.18911	0.27899	0.00603	0.65975	0.0146	0.9271	0.31788	0	0.00468	0.34086	0.04361	0.43944	0.2813	0.02069	0.76247	0.76247
Heme Metabolism	0.17678	0.44817	0.35158	0.00573	0.62403	0.0107	0.5082	0.7462	0.11138	0.77979	0.07509	0.15938	0.07603	0.03136	0.49048	0.7173	0.18759	0.90381	0.90381
Coagulation	0	0.00128	0.02544	6e-05	3e-05	0.03112	0.22247	0.85829	0.13992	0.00279	0	5e-05	0.11085	0.35254	0	0.0002	0.01641	0.06221	0.06221
Il2 Stat5 Signaling	0.18465	0.67782	0.7311	0.01175	0.92002	0.00022	0.26128	0.00838	0.11138	0.57658	0.85304	0.00151	0.04064	0.00012	0.15384	0.70604	0.00012	0.32633	0.32633
Bile Acid Metabolism	0.21022	0.65261	0.17888	0.67082	0.26056	0.32761	0.85045	0.76081	0.41399	0.77979	0	0.22379	0.31088	0.99503	0.00174	0.05415	0.02774	0.65544	0.65544
Peroxisome	0.03397	0.01001	0.4498	0.44965	0.61745	0.09007	0.31204	0.04341	0.24877	0.30883	0	0.00117	0.97996	0.00845	0.69824	0.83339	0.01901	0.03723	0.03723
Allograft Rejection	0.53831	0.00603	0	0.26642	0.00143	0	0.85045	0	0.02848	0	0	0	2e-05	0.00085	0.11236	0.00124	0	0.05421	0.05421
Spermatogenesis	0.7894	0.5085	0.08758	0.05189	0.00199	0.53018	0.00059	0.76081	0.00735	0.05565	0.34569	0.99471	0.86671	0.03928	0.97497	0.00274	0.4802	0.34536	0.34536
Kras Signaling Up	0.59035	0.71681	0.05657	0.21331	0.01098	0.00601	0.5082	0.00619	0.32769	0.01998	0.00298	0.01038	0.0004	0.15727	0.21322	0.08072	0.01767	0.849	0.849
Kras Signaling Dn	0.21022	0.65261	0.86589	0.83606	0.79789	0.00603	0.85045	0.02613	0.42188	0.18205	5e-05	0.0041	0.866	0.00167	0.47427	0.7173	0.09128	0.23235	0.23235
Hallmark MLN P value-Limma	Lethal.J11vsMockforLymph	NonLethal.J2vsMockforLymph	LethalJ11vsJ5forLymph	LethalJ11vsJ2forLymph	NonLethalJ5vsJ2forLymph	NonLethalJ11vsJ2forLymph	LethalvsNonLethalforJ2.Lymph	LethalvsNonLethalforJ11.Lymph	Lethal.J2vsMockforLymph	Lethal.J5vsMockforLymph	NonLethal.J5vsMockforLymph	NonLethal.J11vsMockforLymph	LethalJ5vsJ2forLymph	NonLethalJ11vsJ5forLymph	LethalvsNonLethalforJ5.Lymph	NonLethal.J28vsJ5forLymph	NonLethal.J28vsJ11forLymph	NonLethal.J28vsJ2forLymph	NonLethal.J28vsMockforLymph
Tnfa Signaling Via Nfkb	0.00011	0	0.95406	0	0	0.00023	0.49247	0.00152	0	0.00532	0.00748	0.90729	0	0.009	0.09126	0.03285	0.62442	0.7008	0.7008
Hypoxia	0.00233	0.01605	0.00994	1e-05	0.00112	0.0064	0.94891	0.3152	0.02063	0.99357	2e-05	0.40888	0.0606	0.66093	0.18632	0.13605	0.10524	0.51458	0.51458
Cholesterol Homeostasis	0.00154	0.48632	0.00727	0.00302	0.73648	0.00307	0.27747	0.25911	0.71094	0.96862	0	0.00424	0.6288	0.0008	0.89449	0.00991	0.28714	0.00629	0.00629
Mitotic Spindle	0.57419	0.55469	0	0.00206	0	0.10514	0	0.01152	0	0	0	0.07331	0.02254	0	0.19075	0	0.1009	1e-05	1e-05
Wnt Beta Catenin Signaling	0.39486	0.00698	0.25693	0.13305	0.53031	0.42339	0.00031	0.02643	0.28438	0.07551	0.03541	0.02433	0.00338	0.17496	0.67321	0.43155	0.35007	0.00318	0.00318
Tgf Beta Signaling	0.00688	0.0032	0.09553	0.40553	0.42085	0.03822	0.34558	0.04538	0.03571	0.00015	0.45083	0.0005	0.00782	0.1502	0.13664	0.22871	0.00812	0.02804	0.02804
Il6 Jak Stat3 Signaling	0.03347	0.42322	0	0.2165	0	0	0.07797	0	0.2749	0	0.2142	0	0	0.00642	0	0	0	0.03437	0.03437
Dna Repair	0	0	0.03537	0.00631	0.00736	0.25796	0	0.01291	0.1047	0.07703	0.00012	0	0.52408	0.00085	0.02551	0.00157	0.58656	0	0
G2m Checkpoint	0	0	0	0	0	0.0012	0	0.00014	0	0	0	0	0.36212	0	0.00586	0	0.15728	0	0
Apoptosis	0.00119	0.25639	0.88075	0.00123	0.00221	0	0.58412	0.02398	0.5372	0.00738	0.13697	8e-05	0.00056	0.00137	0.03199	0.03816	2e-05	0.29336	0.29336
Notch Signaling	0.0844	0.00094	0.24582	0.88206	0.30277	0.09554	0.15665	0.53156	0.05597	0.67138	0.58093	0.55733	0.25164	0.36232	0.02692	0.39575	0.18749	0.00423	0.00423
Adipogenesis	0.00391	0.01101	0.14144	0.21931	0.584	0.00324	0.33212	0.00992	0.10617	0.22248	0	3e-05	0.97996	0.00024	0.56625	0.32754	0.00558	0.0134	0.0134
Estrogen Response Late	0.06049	0.22672	0.04853	0.10933	0.80402	0.00438	0.25145	0.00921	0.84438	0.73709	0	0.00063	0.7627	0.00253	0.02132	0.06953	0.12381	0.00041	0.00041
Myogenesis	0.26466	0.47841	0.03335	0.24361	0.39791	0.08965	0.05259	0.12623	0.00759	0.00333	0	0.05215	0.27951	0.2346	0.00171	0.21176	0.05459	0.76206	0.76206
Protein Secretion	0.00681	0.63241	0.82145	0.00269	0.33806	0	0.78242	0.01374	0.40048	0.03156	0.40118	0.00018	0.00241	1e-05	0.00481	0.78339	5e-05	0.4088	0.4088
Interferon Alpha Response	0	0.00028	0	0	0	0	0	0	0	0	0	0	0	0	0	0	0	0.04926	0.04926
Interferon Gamma Response	0	0.00781	0	0	0	0	0.00014	0	0	0	0	0	0	0	0	0	0	0.61636	0.61636
Apical Junction	0.04262	0.28055	0.56039	0.00397	0.03756	0.8605	0.81212	0.0039	0.18111	0.29429	0.02348	0.37705	0.01617	0.02653	0.72552	0.06595	0.56883	0.39188	0.39188
Apical Surface	0.1698	0.27546	0.61658	0.50219	0.57495	0.01419	0.75159	0.00478	0.5023	0.5222	0.02495	0.17876	0.88817	0.03255	0.60843	0.96076	0.06333	0.68161	0.68161
Complement	0	0.64483	0.00089	0.00017	0	0	0.22998	0	0.0717	0	0.00504	0	0	0.00044	0.04045	0	0	0.32785	0.32785
Unfolded Protein Response	0	0.6767	2e-05	0	0.41138	0	0.86916	0.45878	0.75066	0.04021	0.01356	0	0.0294	0	0.06305	0.03755	0.00027	5e-05	5e-05
Pi3k Akt Mtor Signaling	0.19996	0.30378	0.24989	0.44674	0.37564	0.04918	0.56157	0.11058	0.61307	0.99205	0	0.02454	0.73663	0.00705	0.85443	0.00444	0.63803	0.03438	0.03438
Mtorc1 Signaling	0	6e-05	0	0	0.00135	0	0	0	0.00091	0.1525	0.23945	0	1e-05	0	0.0494	0	0	0	0
E2f Targets	0	0	0	0	0	0.00209	0	0	0	0	0	0	0.96678	0	0	0	0.13732	0	0
Myc Targets V1	0	0	0	0	0	7e-05	0	6e-05	0.30211	0.08848	0	0	0.00569	0	0.96269	0	0.47963	0	0
Myc Targets V2	0	0.00255	0	0.00051	0.11342	0.02042	0.08691	0.70842	0.25148	0.93609	0.01344	8e-05	0.2267	7e-05	0.07563	0.08414	0.07302	0.0034	0.0034
Epithelial Mesenchymal Transition	0.25619	0.95661	0.73451	0.03997	0.34578	0.00032	0.18557	0.00117	0.18778	0.144	0	0.00174	0.00773	0.00067	0.27834	0.1744	6e-05	0.39959	0.39959
Inflammatory Response	0.00773	0.14105	0	0.10776	0	0	0.02185	0	0.3598	0	0.45379	0	0	0.01106	0	0	0	0.01141	0.01141
Xenobiotic Metabolism	0	0.03422	0.01713	1e-05	0	0.02826	0.09401	0.53969	0.55596	0.01311	0	0.0008	0.03183	0.12583	0	0.00035	0.00649	0.10009	0.10009
Fatty Acid Metabolism	0	3e-05	0.08586	0.01089	0.76894	3e-05	0.02595	0.00018	0.04782	0.02632	0	0	0.42461	1e-05	0.03673	0.26332	0.00016	0	0
Oxidative Phosphorylation	0	0	0.13483	0.00131	1e-05	0	0	0	0.00767	7e-05	0	0	0.04114	0	0.49118	0	0	0	0
Glycolysis	1e-05	0.03156	0.20673	0.00204	0.13309	0	0.31018	9e-05	0.28927	0.01413	0	0	0.05673	0	0.47428	0.03268	0	0.25605	0.25605
Reactive Oxigen Species Pathway	0.38374	0.01504	0.27038	0.75205	0.27805	0.01207	0.04957	0.00012	0.66552	0.05863	0.04304	0.0002	0.09832	0.0002	0.13462	0.50201	0.01612	0.04169	0.04169
P53 Pathway	0.00013	0.3732	0.32741	0.05089	0.13235	0.00835	0.47502	0.58225	0.08579	0.02097	0.83071	0.00483	0.29991	0.07579	0.50473	0.72863	0.05491	0.13979	0.13979
Uv Response Up	0.00348	0.28683	0.89759	0.15304	0.00851	0.00287	0.95922	0.12496	0.21167	0.01206	0.74838	0.0014	0.1068	0.30319	0.28124	0.74859	0.60553	0.00059	0.00059
Uv Response Dn	0.00026	0	0.38097	0.41436	0.63941	0.60344	0.24185	0.01891	0	0.0001	0.02159	1e-05	0.94405	0.36669	0.34061	0.80197	0.48086	0	0
Angiogenesis	0.06701	0.54275	0.53634	0.11725	0.15065	0.00265	0.46624	0.00613	0.90856	0.23523	0	0.0029	0.20451	0.02878	0.26876	0.17211	0.0091	0.71672	0.71672
Heme Metabolism	0.11667	0.27491	0.21095	0.00191	0.47426	0.00578	0.31763	0.65666	0.03205	0.695	0.05557	0.12431	0.03193	0.01882	0.34334	0.60253	0.12352	0.90381	0.90381
Coagulation	0	0.00027	0.00763	1e-05	1e-05	0.02054	0.08009	0.85829	0.05503	0.00072	0	2e-05	0.05321	0.30164	0	5e-05	0.0054	0.02613	0.02613
Il2 Stat5 Signaling	0.12556	0.58293	0.64337	0.00517	0.88322	6e-05	0.10974	0.00302	0.03341	0.46126	0.85304	0.00082	0.013	3e-05	0.06461	0.56483	3e-05	0.20885	0.20885
Bile Acid Metabolism	0.15136	0.51608	0.08419	0.61715	0.13549	0.27519	0.76816	0.68984	0.28979	0.70181	0	0.18351	0.18031	0.99503	0.00028	0.02058	0.01276	0.56368	0.56368
Peroxisome	0.01834	0.00311	0.33821	0.35972	0.45691	0.06665	0.1373	0.02691	0.12936	0.21618	0	0.00056	0.94358	0.00422	0.54463	0.77359	0.00761	0.01415	0.01415
Allograft Rejection	0.47372	0.00157	0	0.18649	0.0004	0	0.69817	0	0.0057	0	0	0	0	0.00029	0.03841	0.00033	0	0.02168	0.02168
Spermatogenesis	0.77361	0.34578	0.03678	0.02594	0.0006	0.49837	0.00011	0.71516	0.00132	0.02449	0.29038	0.99471	0.74751	0.02435	0.97272	0.00082	0.38416	0.22794	0.22794
Kras Signaling Up	0.54312	0.65946	0.02036	0.14078	0.00417	0.0024	0.34464	0.0021	0.19006	0.0064	0.00155	0.00706	7e-05	0.11323	0.10661	0.03874	0.00672	0.83202	0.83202
Kras Signaling Dn	0.14869	0.52209	0.79662	0.80262	0.70215	0.00255	0.72675	0.01411	0.31219	0.11287	2e-05	0.00246	0.71012	0.00066	0.31302	0.60071	0.04564	0.13476	0.13476

## Sheet: Hallmark Liver 
Hallmark Liver FDR-Limma	Lethal.J11vsMockforLiver	NonLethal.J2vsMockforLiver	LethalJ11vsJ5forLiver	LethalJ11vsJ2forLiver	NonLethalJ5vsJ2forLiver	NonLethalJ11vsJ2forLiver	LethalvsNonLethalforJ2.Liver	LethalvsNonLethalforJ11.Liver	Lethal.J2vsMockforLiver	Lethal.J5vsMockforLiver	NonLethal.J5vsMockforLiver	NonLethal.J11vsMockforLiver	LethalJ5vsJ2forLiver	NonLethalJ11vsJ5forLiver	LethalvsNonLethalforJ5.Liver
Tnfa Signaling Via Nfkb	0	0.77571	0	0	0.65105	0.15888	0.68864	0	0.97317	0.1452	0.50253	0.05049	0.02862	0.58343	0.41869
Cholesterol Homeostasis	0.03779	0.10744	0.0011	0.40971	0.16373	0.19923	0	0.87666	0	0.81448	0.02714	0.02343	0	0.80371	0.00014
Mitotic Spindle	0.00012	0.42766	0.00647	0.00018	0.48911	0.03322	0.7001	0.09978	0.86239	0.07738	0.78646	0.00369	0.1474	0.00361	0.03552
Il6 Jak Stat3 Signaling	0	0.00038	0.00047	0	0.25629	0.00359	0.60564	0	0.00208	0	0.00699	0	0.00018	0.37629	0.01475
Dna Repair	0.01627	0.11042	0.99294	0.01434	8e-05	0.0114	0.23689	0.19421	0.96241	0.01901	0.00655	0.17042	0.00472	0.0727	0.52217
G2m Checkpoint	0	0.85415	0	0	0.82012	0	0.55559	0	0.46991	4e-05	0.66185	0	0.00012	0	8e-05
Apoptosis	0.03297	0.99828	0.88354	0.09539	0.43865	0.70866	0.55559	0.03124	0.59484	0.01901	0.39581	0.65881	0.03001	0.52301	0.26679
Adipogenesis	0.0003	0.11042	0.5063	0.0115	0.4585	0.27088	0.55559	1e-05	0.08599	0.0021	0.13382	0.98275	0.02544	0.03632	0.30282
Androgen Response	0.20561	0.92188	0.75009	0.96815	0.00631	0.24727	0.03973	0.87666	0.1162	0.1575	0.01104	0.35187	0.76376	0.0727	0.03552
Myogenesis	9e-05	0.27231	0.00313	0.0044	0.96881	0.01068	0.55559	0.19421	0.18392	0.18358	0.56927	0.00081	0.94217	0.04188	0.60819
Interferon Alpha Response	0	0	0	0.04255	0	0.01588	0	0	0	0	0	0	0	0	0
Interferon Gamma Response	0	0	0	0	0	0.77552	0	0	0	0	0	0	0	0	0
Complement	9e-05	0.1223	0.02244	0.00217	0.8342	0.22847	0.65331	0.00685	0.1162	0.05469	0.66139	0.02923	0.34573	0.2071	0.09599
Unfolded Protein Response	0	0.85415	0.02366	0	0.3118	0.07222	0.55559	2e-05	0.8654	0.00565	0.41079	0.09604	0.00222	0.89413	0.08081
Pi3k Akt Mtor Signaling	0.00011	0.22972	0.55559	0.02437	0.3118	0.00854	0.36557	0.33	0.02763	0.00098	0.07346	0.00034	0.05148	0.49532	0.31611
Mtorc1 Signaling	0	0.77743	0.01804	0	0.50909	0.00359	0.07826	0.00116	0.1162	0.00452	0.56927	0.00509	0	0.00051	0
E2f Targets	0	0.84285	0	0	0.50259	0	0.9475	0	0.93421	0.00439	0.60673	0	0.0005	0	0.01801
Myc Targets V1	0	0.00587	0	0	0.01474	0	0.0219	0	0.94434	0.09067	0.30452	0.00509	0.08459	0.35806	0.60819
Myc Targets V2	0	0.04371	0.00051	6e-05	0.0021	7e-05	0.00507	0.00374	0.42678	0.10769	0.05685	0.00981	0.42893	0.94864	0.54394
Epithelial Mesenchymal Transition	0.00983	0.77571	0.22933	0.06056	0.00067	0	0.55559	0.07126	0.37899	2e-05	0.00034	0	5e-05	0.76092	0.97909
Inflammatory Response	0	0.00868	4e-05	0	0.8342	0.70866	0.05988	0	0.97317	0.01889	0.29273	0.0331	0.00052	0.84534	0.30787
Xenobiotic Metabolism	0	0.20536	0	0	0.00631	0.02026	0.36557	0	0.02763	0	0.00085	0.00323	0	0.39714	0.05982
Fatty Acid Metabolism	0	0.84285	0	0	0.22292	0.19923	0.52134	0	0.33766	0.00383	0.13355	0.33024	0.00979	0.00238	0.30398
Oxidative Phosphorylation	0.12164	0.85415	0.00028	0.10197	0.73041	2e-05	0.8875	0.11287	0.98461	0.09272	0.73911	0.00021	0.02183	0.00238	0.01531
Reactive Oxigen Species Pathway	0.02072	0.84285	0.75009	0.0488	0.23884	0.00825	0.8875	0.90866	0.94434	0.00603	0.13728	0.00324	0.00312	0.70286	0.4281
P53 Pathway	0.1989	0.77571	0.3383	0.28527	0.01439	0.19923	0.8875	0.88919	0.91646	0.01255	0.00699	0.0803	0.01173	0.20196	0.54394
Uv Response Up	0.00472	0.77743	0.84821	0.03109	0.00121	0.00012	0.60564	0.77789	0.33766	0.00093	0.00034	2e-05	0.00321	0.84534	0.54394
Uv Response Dn	0.0009	0.84285	0.52675	0.00893	0.00163	0.00042	0.064	0.39284	0.2494	0.00753	0.00722	0.00231	0.03835	0.84534	0.74375
Angiogenesis	0.57379	0.23927	0.21152	0.78345	0.00094	7e-05	0.06679	0.07652	0.73026	0.05003	0.0138	0.00466	0.06385	0.90349	0.54394
Heme Metabolism	0.28977	0.84285	0.56782	0.26252	0.51631	0.00854	0.89364	0.00013	0.94434	0.56843	0.4117	0.02343	0.4311	0.00117	0.60819
Coagulation	0.00257	0.60001	0.05378	1e-05	0.00942	0.10674	0.49348	0.01427	0.11972	0.1176	0.03754	0.33024	0.00064	0.17399	0.35212
Il2 Stat5 Signaling	9e-05	0.85415	7e-05	1e-05	0.51631	0.57902	0.72262	2e-05	0.62827	0.65949	0.60673	0.72208	0.25226	0.84534	0.88453
Bile Acid Metabolism	0	0.85415	0	0	0.01474	0.01168	0.0219	0	0.02763	4e-05	0.01104	0.0116	0.00321	0.52301	0.4281
Peroxisome	0	0.38551	0	0	0.18765	0.5178	0.36557	0	0.08599	0.02201	0.06294	0.17042	0.32657	0.42615	0.98148
Allograft Rejection	0	0.03602	0	0	0.10256	5e-05	0.52251	0	0.75343	1e-05	0.00729	0	0	0.20541	0.05982
Kras Signaling Up	0.30547	0.37604	0.0049	0.04904	0.0325	0.06918	0.064	0.0036	0.42678	0.17126	0.13315	0.26914	0.72205	0.57667	0.45026
Pancreas Beta Cells	0.02098	0.15498	0.21152	0.02115	0.87652	0.915	0.55559	0.0368	0.80138	0.1176	0.41079	0.38897	0.11448	0.84534	0.59109
Hallmark Liver P value-Limma	Lethal.J11vsMockforLiver	NonLethal.J2vsMockforLiver	LethalJ11vsJ5forLiver	LethalJ11vsJ2forLiver	NonLethalJ5vsJ2forLiver	NonLethalJ11vsJ2forLiver	LethalvsNonLethalforJ2.Liver	LethalvsNonLethalforJ11.Liver	Lethal.J2vsMockforLiver	Lethal.J5vsMockforLiver	NonLethal.J5vsMockforLiver	NonLethal.J11vsMockforLiver	LethalJ5vsJ2forLiver	NonLethalJ11vsJ5forLiver	LethalvsNonLethalforJ5.Liver
Tnfa Signaling Via Nfkb	0	0.38785	0	0	0.49479	0.07944	0.49582	0	0.95371	0.09293	0.35177	0.02525	0.01317	0.37339	0.20097
Cholesterol Homeostasis	0.02343	0.01719	0.00037	0.31957	0.05894	0.10652	0	0.71732	0	0.76561	0.0076	0.00993	0	0.59474	1e-05
Mitotic Spindle	5e-05	0.17107	0.00259	7e-05	0.30325	0.01395	0.53146	0.05509	0.60367	0.04024	0.755	0.00111	0.08844	0.00065	0.00769
Il6 Jak Stat3 Signaling	0	2e-05	0.00014	0	0.11789	0.00086	0.39691	0	0.00017	0	0.00112	0	3e-05	0.17309	0.00177
Dna Repair	0.00879	0.02208	0.99294	0.0066	0	0.00387	0.07107	0.13136	0.90054	0.00765	0.00079	0.09885	0.00161	0.0189	0.30286
G2m Checkpoint	0	0.7262	0	0	0.6561	0	0.29049	0	0.21616	1e-05	0.54271	0	2e-05	0	1e-05
Apoptosis	0.01978	0.9438	0.86587	0.05914	0.25442	0.56975	0.32596	0.01437	0.29742	0.00799	0.21374	0.5534	0.01441	0.31381	0.09071
Adipogenesis	0.00013	0.02072	0.36454	0.00506	0.2751	0.17878	0.33735	0	0.01411	0.00046	0.05888	0.98275	0.01068	0.00726	0.10901
Androgen Response	0.14804	0.82969	0.65354	0.94878	0.00121	0.15825	0.00556	0.73639	0.02522	0.10395	0.00265	0.24631	0.71794	0.01803	0.00781
Myogenesis	4e-05	0.09259	0.00113	0.00176	0.9386	0.00342	0.34446	0.12536	0.05517	0.13218	0.42126	0.00018	0.94217	0.00921	0.51062
Interferon Alpha Response	0	0	0	0.02298	0	0.00604	0	0	0	0	0	0	0	0	0
Interferon Gamma Response	0	0	0	0	0	0.71348	0	0	0	0	0	0	0	0	0
Complement	3e-05	0.02691	0.01032	0.00082	0.74697	0.14165	0.45731	0.00288	0.02711	0.02625	0.52911	0.01345	0.24201	0.07456	0.0288
Unfolded Protein Response	0	0.70868	0.01183	0	0.16837	0.03322	0.28128	1e-05	0.62309	0.00169	0.24243	0.05186	0.00058	0.78684	0.02263
Pi3k Akt Mtor Signaling	4e-05	0.06892	0.42225	0.01219	0.16314	0.00241	0.1305	0.231	0.00387	0.0002	0.02645	7e-05	0.02677	0.25814	0.13277
Mtorc1 Signaling	0	0.4147	0.00794	0	0.34618	0.00079	0.02035	0.00042	0.02789	0.00127	0.41477	0.00183	0	5e-05	0
E2f Targets	0	0.50088	0	0	0.32166	0	0.89065	0	0.73129	0.00114	0.47325	0	0.0001	0	0.00324
Myc Targets V1	0	0.00047	0	0	0.00387	0	0.00263	0	0.83547	0.04896	0.15835	0.00177	0.04737	0.15039	0.51088
Myc Targets V2	0	0.00612	0.00016	2e-05	0.00034	1e-05	0.00041	0.0015	0.18648	0.06246	0.01819	0.00373	0.32599	0.92966	0.35136
Epithelial Mesenchymal Transition	0.00511	0.37581	0.1376	0.03634	5e-05	0	0.30815	0.03563	0.14402	0	2e-05	0	1e-05	0.51743	0.93992
Inflammatory Response	0	0.00087	1e-05	0	0.75078	0.56374	0.01078	0	0.94478	0.00718	0.14051	0.01589	0.00011	0.71009	0.12315
Xenobiotic Metabolism	0	0.05339	0	0	0.00126	0.00811	0.1316	0	0.00352	0	8e-05	0.00084	0	0.19063	0.01555
Fatty Acid Metabolism	0	0.5771	0	0	0.08917	0.11713	0.20853	0	0.12156	0.00092	0.05609	0.21796	0.00352	0.00034	0.11551
Oxidative Phosphorylation	0.07785	0.64256	8e-05	0.0673	0.56972	0	0.75763	0.06546	0.98461	0.05192	0.68091	4e-05	0.00873	0.00038	0.00238
Reactive Oxigen Species Pathway	0.0116	0.52519	0.64628	0.02733	0.10031	0.00215	0.75442	0.85414	0.84465	0.00193	0.06315	0.00091	0.00087	0.46389	0.21972
P53 Pathway	0.13525	0.37037	0.21651	0.2111	0.00345	0.11225	0.76325	0.78354	0.69651	0.00452	0.00102	0.04176	0.00446	0.06463	0.359
Uv Response Up	0.00236	0.41981	0.78154	0.01616	0.00015	2e-05	0.39972	0.59119	0.12116	0.00017	3e-05	0	0.00103	0.69358	0.35225
Uv Response Dn	0.00042	0.60685	0.3898	0.00375	0.00023	8e-05	0.01408	0.2907	0.07981	0.00256	0.0013	0.00056	0.01918	0.6942	0.66937
Angiogenesis	0.47051	0.07657	0.12053	0.67377	9e-05	1e-05	0.01603	0.03979	0.43816	0.02302	0.00359	0.00149	0.03448	0.84467	0.35604
Heme Metabolism	0.22023	0.48506	0.4429	0.18901	0.38207	0.00256	0.80427	4e-05	0.79388	0.46612	0.27172	0.01031	0.33986	0.00014	0.4806
Coagulation	0.00123	0.264	0.02904	0	0.00207	0.05123	0.18752	0.00628	0.03113	0.07291	0.01126	0.21394	0.00015	0.0522	0.16119
Il2 Stat5 Signaling	3e-05	0.68187	2e-05	0	0.37206	0.42848	0.56762	0	0.33926	0.59354	0.47273	0.63543	0.1564	0.70294	0.83146
Bile Acid Metabolism	0	0.73457	0	0	0.00413	0.0042	0.00227	0	0.00353	1e-05	0.00249	0.00464	0.00098	0.31004	0.22934
Peroxisome	0	0.14649	0	0	0.07131	0.36246	0.12237	0	0.01548	0.00968	0.0214	0.09858	0.22197	0.21307	0.96185
Allograft Rejection	0	0.00432	0	0	0.03487	1e-05	0.21945	0	0.46713	0	0.00146	0	0	0.06984	0.01545
Kras Signaling Up	0.23827	0.13537	0.00186	0.02844	0.00975	0.03044	0.01299	0.00137	0.1801	0.11694	0.05326	0.1616	0.66429	0.35753	0.25215
Pancreas Beta Cells	0.01217	0.03719	0.12268	0.01015	0.82393	0.8967	0.29678	0.01766	0.52891	0.07168	0.25138	0.28784	0.0664	0.66479	0.42145

## Sheet: KEGG PBMC
KEGG PBMC FDR-Limma	NonLethal.2d_vs_Mock.28d	NonLethal.4d_vs_Mock.28d	NonLethal.10d_vs_Mock.28d	Lethal.2d_vs_Mock.28d	Lethal.4d_vs_Mock.28d	Lethal.10d_vs_Mock.28d	Lethal.2d_vs_NonLethal.2d	Lethal.4d_vs_NonLethal.4d	Lethal.10d_vs_NonLethal.10d	Lethal.2d_vs_Lethal.4d	Lethal.2d_vs_Lethal.10d	Lethal.4d_vs_Lethal.10d	NonLethal.2d_vs_NonLethal.4d	NonLethal.2d_vs_NonLethal.10d	NonLethal.4d_vs_NonLethal.10d
Glycolysis Gluconeogenesis	0.35011	0.39424	0.20194	0.00933	0.86523	0.9807	0.00136	0.05792	0.1875	0.00063	0.00195	0.87842	0.22508	0.13788	0.0201
Citrate Cycle Tca Cycle	0.38142	0.02229	0.0048	0.16197	0.90295	0.74991	0.00493	0.00116	0.96952	0.00901	0.03274	0.85528	0.00733	0.65754	0.01343
Pentose Phosphate Pathway	0.38142	0.46191	0.85912	0.33379	0.44267	0.97934	0.04776	0.18153	0.13076	0.00265	0.01487	0.61329	0.94975	0.03309	0.09211
Fatty Acid Metabolism	0.16258	0.1944	0.1898	0.00205	0.9332	0.8195	0.00492	0.23234	0.93557	0.00605	0.00282	0.61329	0.42345	0.51076	0.11512
Oxidative Phosphorylation	0.08607	0.01535	0	0.00205	0.76985	0.2108	0	0	0.43848	0.00026	0.0005	0.9929	0	0.28729	0
Purine Metabolism	0.04957	0.00065	0.77566	0.8109	0.16122	0.9807	0.00688	3e-05	0.1875	0.15894	0.6944	0.27443	3e-05	0.14257	0.0003
Pyrimidine Metabolism	0.32883	0	0.18973	0.00741	0.83524	0.91072	0.00492	0.00082	0.22817	0.0551	0.35445	0.28759	0.00149	0.2724	0.0033
Valine Leucine And Isoleucine Degradation	0.10257	1e-05	0.8242	0.42381	0.90295	0.49318	0.0672	0.02779	0.99412	0.47884	0.48195	0.90747	0.01162	0.31955	0.05331
Valine Leucine And Isoleucine Biosynthesis	0.2068	0.00478	0.9363	0.25055	0.89417	0.64467	0.02609	0.04997	0.97413	0.45786	0.52747	0.94875	0.00543	0.07398	0.08801
Glutathione Metabolism	0.14623	0.67356	0.12375	0.00681	0.54565	0.91072	0.00525	0.04109	0.864	0.00716	0.00572	0.85528	0.1166	0.65754	0.02862
Other Glycan Degradation	0.75165	0.00125	0.04213	0.96392	0.96264	0.91072	0.69402	0.2264	0.02775	0.73425	0.19182	0.11985	0.07165	0.41289	0.18377
Amino Sugar And Nucleotide Sugar Metabolism	0.90607	0.74806	0.02109	0.09329	0.83524	0.28066	0.06514	0.63904	0.22817	0.03219	0.02605	0.85528	0.94748	0.06187	0.15018
Inositol Phosphate Metabolism	0.75676	0.3241	0.02109	0.0232	0.76985	0.59816	0.04079	0.03617	0.5051	0.04671	0.15424	0.69411	0.09553	0.99849	0.04908
Butanoate Metabolism	0.57744	0.04256	0.16306	0.20644	0.74226	0.78972	0.04079	0.09244	0.93563	0.28061	0.27775	0.90489	0.04581	0.45148	0.15471
Folate Biosynthesis	0.78145	0.40253	0.89925	0.15987	0.53398	0.9807	0.02643	0.26735	0.4085	0.09523	0.04907	0.72462	0.18784	0.54283	0.04908
Aminoacyl Trna Biosynthesis	0.07443	0.00102	0.55733	0.24997	0.96607	0.85052	0.00208	0.02666	0.84625	0.32095	0.35445	0.93824	0.00023	0.03309	0.0258
Ribosome	0.00015	0.03382	0	0.11177	0	0.99471	0.12611	0	0.00015	0.00011	0	0.21795	0	0	0.03529
Rna Polymerase	0.2068	0.00161	0.55733	0.77123	0.98554	0.61679	0.43341	0.15594	0.53173	0.79723	0.98589	0.85528	0.02527	0.04609	0.34327
Basal Transcription Factors	0.38142	0.02959	0.77566	0.89743	0.83524	0.9807	0.26077	0.03896	0.86683	0.51829	0.84989	0.82031	0.03734	0.46414	0.12422
Dna Replication	0.12342	0	0.07312	1e-05	0.55436	0.32745	0	0	0.00185	0	0.01754	0.003	0	0.07415	0
Spliceosome	0.49773	0	0.00021	0.00379	0.90295	0.07512	0	0	0.04415	0.00159	0.03274	0.4401	0	0.25855	0
Proteasome	0.57744	0.00023	0	0	0.74226	0	0	0	0.00033	0	0	0.21795	0	0.06318	0
Protein Export	0.57744	0.00478	0.07912	0.49953	0.96607	0.49318	0.04079	0.01161	0.10878	0.25785	0.37038	0.85528	0.00733	0.91058	0.00215
Base Excision Repair	0.08607	0.0014	0.55733	0.00379	0.18398	0.77463	1e-05	2e-05	0.73815	0.00605	0.02529	0.82031	1e-05	0.10577	0.00035
Nucleotide Excision Repair	0.38142	0	0.1238	0.08683	0.83524	0.7716	0.0017	1e-05	0.73392	0.03576	0.25076	0.34239	4e-05	0.05631	0.00207
Mismatch Repair	0.39839	0	0.38313	0.03751	0.86523	0.74991	0.00075	0	0.1875	0.0271	0.38027	0.11289	1e-05	0.10577	0.0003
Homologous Recombination	0.29594	0.0001	0.97294	0.42381	0.96607	0.97934	0.02119	0.0198	0.1877	0.35304	0.86535	0.34892	0.00222	0.09449	0.03529
Cytokine Cytokine Receptor Interaction	0.23872	0	0.04319	0.2973	0.16122	0.22428	0.35595	0.79123	0.22192	0.00643	0.02529	0.82031	0.15128	0.0041	0.7636
Chemokine Signaling Pathway	0.04262	0	0.17024	0.91621	0.9332	0.03787	0.6571	0.32548	0.39922	0.10131	0.37038	0.53744	0.00543	0.00097	0.54466
Phosphatidylinositol Signaling System	0.61516	0.42218	0.00066	0.00814	0.92303	0.56256	0.00772	0.02779	0.61287	0.01412	0.01119	0.85528	0.06204	0.63491	0.00794
Neuroactive Ligand Receptor Interaction	0.61516	0	0.77566	0.75896	0.96607	0.88418	0.34615	0.00264	0.84625	0.95088	0.69845	0.79765	0.00034	0.07398	0.0258
Cell Cycle	0.35011	0	0.05742	0.00681	0.74226	0.02839	0	0	0	2e-05	0.31593	0	0	0.40922	0
Oocyte Meiosis	0.72399	0.0002	0.29332	0.11177	0.76985	0.34779	0.00457	0.00013	0.00527	0.00292	0.38027	0.00499	0.00575	0.82716	0.00285
Ubiquitin Mediated Proteolysis	0.19299	0.00074	0.99793	0.75896	0.03403	0.22428	0.20564	0.8377	0.0446	0.33291	0.03274	0.05015	0.6155	0.81936	0.83093
Lysosome	0.81025	0	0.00012	0.92849	0.90295	0.27826	0.97899	0.08861	0.1875	0.03397	5e-05	0.003	0.00038	0	0.66406
Apoptosis	0.6161	0.00646	0.92464	0.92849	0.96607	0.77463	0.95524	0.18153	0.59096	0.26992	0.26062	0.88167	0.02658	0.01508	0.62934
Cardiac Muscle Contraction	0.80168	0.73965	0.07312	0.13232	0.83524	0.74991	0.02445	0.02779	0.86683	0.06949	0.04907	0.85528	0.04036	0.70854	0.05118
Notch Signaling Pathway	0.02956	0.03122	0.9363	0.77142	0.86523	0.505	0.15894	0.19188	0.97413	0.68781	0.6944	0.9769	0.00326	0.00216	0.33629
Tgf Beta Signaling Pathway	0.09128	0.16275	0.72872	0.89743	0.96264	0.02839	0.33379	0.84638	0.00402	0.60492	0.39362	0.01295	0.11702	0.02291	0.92812
Focal Adhesion	0.61038	0.06022	0.92907	0.79308	0.18398	0.22428	0.69051	0.161	0.0178	0.04534	0.78571	0.02214	0.95733	0.04412	0.25561
Ecm Receptor Interaction	0.31136	0.08285	0.42171	0.92849	0.16473	0.0779	0.95524	0.16437	0.01476	0.09523	0.96644	0.01295	0.94975	0.04539	0.34327
Complement And Coagulation Cascades	0.71784	0.0043	0.61202	0.36061	0.78067	0.36804	0.42446	0.44391	0.1875	0.03107	0.01086	0.59222	0.61493	0.00072	0.05384
Antigen Processing And Presentation	0.57744	0.071	0	0.63984	0.75259	0.28826	0.65715	0.99548	0.00394	0.67526	0.0887	0.01295	0.96552	0.64168	0.92938
Toll Like Receptor Signaling Pathway	0.00449	0	0.00362	0.63496	0.01502	0.02559	0.32085	0.00252	0.60589	0.61913	0.47981	0.58954	9e-05	0.00097	0.1811
Nod Like Receptor Signaling Pathway	0.16258	0.00015	0.01014	0.26445	0.16122	0.19836	0.97046	0.08813	0.57468	0.39386	0.11652	0.28759	0.02261	0.00112	0.81542
Rig I Like Receptor Signaling Pathway	0.01975	0.06153	0.00164	0.03985	0.00927	0.02559	0.69051	0.01473	0.15714	0.60492	0.63136	0.85528	0.00333	0.0041	0.44145
Cytosolic Dna Sensing Pathway	0.09327	0.08461	0	0.0203	0.00927	0.00959	0.59574	0.22327	0.56806	0.3991	0.09593	0.22361	0.22508	0.04094	0.85313
Jak Stat Signaling Pathway	0.29594	0.00467	0.26233	0.06927	0.96264	0.22428	0.69051	0.27918	0.0446	0.1851	0.38027	0.73125	0.09484	0.03309	0.95399
B Cell Receptor Signaling Pathway	0.0254	0.73363	0.89925	0.16951	0.03171	0.7716	0.00087	0.00193	0.60589	0.01252	0.05552	0.46146	0.00684	0.47174	0.02311
Intestinal Immune Network For Iga Production	0.0048	0.09542	0.00522	0.79455	0.03104	0.47971	0.02294	0.00264	0.00296	0.03509	0.61942	0.04079	0.02641	0.55393	0.00285
Long Term Potentiation	0.31136	0.85578	0.04741	0.00762	0.97779	0.89062	0.012	0.34751	0.97413	0.28061	0.06557	0.34199	0.0438	0.51248	0.11128
Neurotrophin Signaling Pathway	0.32883	0.00368	0.77566	0.30311	0.95186	0.36804	0.49214	0.59424	0.55733	0.37349	0.96644	0.3109	0.0338	0.04412	0.43106
Regulation Of Actin Cytoskeleton	0.95972	0.06256	0.87879	0.75896	0.20902	0.32745	0.18802	0.04997	0.01236	0.00159	0.15424	0.0542	0.86095	0.01583	0.04908
Progesterone Mediated Oocyte Maturation	0.14623	0.05794	0.5445	0.79308	0.20514	0.7716	0.02294	0.01105	0.0428	0.05456	0.60611	0.06755	0.02261	0.65754	0.0315
Adipocytokine Signaling Pathway	0.94807	0.00605	0.97294	0.42381	0.96607	0.63703	0.51067	0.72777	0.2998	0.03576	0.08628	0.94803	0.18062	0.00609	0.78486
Type I Diabetes Mellitus	0.02466	0.02247	0.04319	0.72934	0.52921	0.27826	0.15894	0.19739	0.30362	0.47884	0.94971	0.50079	0.09484	0.78396	0.20542
Alzheimers Disease	0.92307	0.29451	0.00249	0.2973	0.78211	0.27826	0.02657	0.00082	0.7285	0.02157	0.04907	0.85528	0.02261	0.86905	0.00354
Parkinsons Disease	0.01975	0.00102	9e-05	0.02532	0.16122	0.34779	0	0	0.2998	0.00063	0.01026	0.4401	0	0.05429	0
Huntingtons Disease	0.16842	0.00837	0.0021	0.0232	0.39566	0.505	5e-05	0	0.56806	0.00129	0.01119	0.69845	1e-05	0.45148	1e-05
Epithelial Cell Signaling In Helicobacter Pylori Infection	0.53839	0.01332	0.08637	0.19755	0.43911	0.59585	0.92951	0.161	0.91142	0.34114	0.05552	0.1425	0.04581	0.0025	0.94261
Pathogenic Escherichia Coli Infection	0.35011	0.53935	0.04319	0.94489	0.16122	0.22428	0.01094	0.00015	0.0178	0.00192	0.20693	0.02993	0.01698	0.86905	0.00152
Leishmania Infection	0.05678	0	0.17101	0.76971	0.76995	0.34779	0.49435	0.02779	0.86683	0.44406	0.05552	0.07919	0.00086	0.00072	0.51519
Pathways In Cancer	0.5738	0.00035	0.43753	0.52652	0.47508	0.32745	0.84211	0.72678	0.0178	0.26314	0.86535	0.01295	0.12199	0.05631	0.70973
Asthma	0.64497	0.13879	0.99793	0.03751	0.96607	0.30674	0.04079	0.00873	0.00185	0.01281	0.48501	0.03405	0.18784	0.28037	0.01028
Autoimmune Thyroid Disease	0.03618	0.17705	0.01007	0.75896	0.16122	0.22428	0.0768	0.08884	0.09713	0.1851	0.43882	0.71887	0.13914	0.46088	0.03263
Systemic Lupus Erythematosus	0.90239	0.49913	0.3884	0.94647	0.68023	0.12545	0.19036	0.00012	0.00394	0.00605	0.31593	0.13822	0.04781	0.05631	0.0003
Allograft Rejection	0.0254	0.06461	0.02059	0.54435	0.16122	0.27826	0.05253	0.04436	0.04289	0.1558	0.6699	0.24205	0.0823	0.72043	0.03841
Graft Versus Host Disease	0.0256	0.05695	0.0021	0.93447	0.16122	0.22428	0.17379	0.14178	0.04211	0.31874	0.98589	0.18497	0.12199	0.7973	0.12582
Primary Immunodeficiency	0.04957	0.83095	0.92464	0.73818	0.78211	0.27826	0.25329	0.88191	0.28549	0.44006	0.96644	0.0542	0.04581	0.0041	0.83479
Viral Myocarditis	0.12342	0.11691	0.10243	0.75896	0.16122	0.58679	0.08473	0.0352	0.12899	0.26314	0.69983	0.34199	0.04036	0.93802	0.0414
KEGG PBMC P value-Limma	NonLethal.2d_vs_Mock.28d	NonLethal.4d_vs_Mock.28d	NonLethal.10d_vs_Mock.28d	Lethal.2d_vs_Mock.28d	Lethal.4d_vs_Mock.28d	Lethal.10d_vs_Mock.28d	Lethal.2d_vs_NonLethal.2d	Lethal.4d_vs_NonLethal.4d	Lethal.10d_vs_NonLethal.10d	Lethal.2d_vs_Lethal.4d	Lethal.2d_vs_Lethal.10d	Lethal.4d_vs_Lethal.10d	NonLethal.2d_vs_NonLethal.4d	NonLethal.2d_vs_NonLethal.10d	NonLethal.4d_vs_NonLethal.10d
Glycolysis Gluconeogenesis	0.12737	0.27978	0.06297	0.00065	0.52043	0.94076	8e-05	0.01277	0.04501	2e-05	5e-05	0.73876	0.11856	0.04522	0.00238
Citrate Cycle Tca Cycle	0.16107	0.00659	0.00039	0.0357	0.61271	0.48668	0.00045	0.00011	0.90176	0.00097	0.00346	0.67071	0.00105	0.46664	0.00152
Pentose Phosphate Pathway	0.16556	0.34271	0.67898	0.11485	0.09044	0.88018	0.00924	0.06644	0.02601	0.00017	0.00104	0.30664	0.88848	0.00372	0.02318
Fatty Acid Metabolism	0.03336	0.12124	0.05816	4e-05	0.7024	0.6081	0.00042	0.10493	0.84793	0.00049	9e-05	0.30174	0.27319	0.30206	0.03156
Oxidative Phosphorylation	0.01064	0.00429	0	4e-05	0.30631	0.0136	0	0	0.18859	1e-05	1e-05	0.98989	0	0.12357	0
Purine Metabolism	0.00375	9e-05	0.55716	0.63216	0.01929	0.96738	0.0007	0	0.0469	0.04785	0.4455	0.06935	0	0.04752	2e-05
Pyrimidine Metabolism	0.10876	0	0.05712	0.0004	0.45997	0.76788	0.00042	7e-05	0.06797	0.01096	0.12005	0.07935	0.00014	0.1113	0.0003
Valine Leucine And Isoleucine Degradation	0.01489	0	0.62923	0.15698	0.64955	0.15647	0.01517	0.00458	0.98877	0.29609	0.21247	0.79526	0.00181	0.14431	0.01147
Valine Leucine And Isoleucine Biosynthesis	0.05114	0.001	0.85406	0.07354	0.58671	0.34367	0.00379	0.01075	0.93944	0.27816	0.25921	0.89264	0.00067	0.01735	0.02082
Glutathione Metabolism	0.02819	0.5748	0.0306	0.0003	0.14961	0.77022	0.00051	0.00817	0.68214	0.00073	0.00022	0.63229	0.04244	0.46108	0.004
Other Glycan Degradation	0.54151	0.00019	0.00589	0.96392	0.79701	0.76287	0.53657	0.09981	0.00313	0.63161	0.05053	0.01869	0.02311	0.22198	0.06866
Amino Sugar And Nucleotide Sugar Metabolism	0.78966	0.68773	0.00244	0.01304	0.44169	0.05281	0.01436	0.45855	0.0687	0.00467	0.00238	0.61624	0.87617	0.01164	0.04778
Inositol Phosphate Metabolism	0.55333	0.2213	0.00261	0.00203	0.30688	0.28622	0.00702	0.00681	0.22034	0.00854	0.0355	0.36945	0.0339	0.99489	0.00979
Butanoate Metabolism	0.29823	0.01487	0.04471	0.0566	0.27843	0.56469	0.00724	0.02435	0.86017	0.1188	0.08362	0.78813	0.01379	0.25729	0.0524
Folate Biosynthesis	0.59801	0.28783	0.75904	0.03352	0.13917	0.9553	0.00398	0.12505	0.17131	0.02355	0.00655	0.40906	0.08836	0.32979	0.01003
Aminoacyl Trna Biosynthesis	0.0076	0.00015	0.34113	0.07123	0.90662	0.64352	0.00015	0.00401	0.59657	0.15012	0.11843	0.85249	2e-05	0.00374	0.00347
Ribosome	0	0.01145	0	0.01863	0	0.98937	0.03567	0	0	0	0	0.0457	0	0	0.00588
Rna Polymerase	0.0497	0.00029	0.3384	0.52245	0.97093	0.29845	0.22836	0.04751	0.23728	0.70294	0.93107	0.67123	0.0053	0.00669	0.16795
Basal Transcription Factors	0.15287	0.00907	0.56856	0.77708	0.4585	0.91746	0.11356	0.00754	0.7177	0.33995	0.64427	0.52983	0.00964	0.2695	0.03541
Dna Replication	0.02092	0	0.01354	0	0.15498	0.07507	0	0	4e-05	0	0.00132	5e-05	0	0.01961	0
Spliceosome	0.23548	0	1e-05	0.00014	0.65537	0.00323	0	0	0.00641	9e-05	0.00357	0.17548	0	0.10147	0
Proteasome	0.30739	2e-05	0	0	0.27926	0	0	0	1e-05	0	0	0.0455	0	0.01223	0
Protein Export	0.31356	0.00098	0.01574	0.2068	0.91004	0.15645	0.00697	0.00156	0.02047	0.09251	0.1366	0.63218	0.00106	0.82403	0.00016
Base Excision Repair	0.01048	0.00024	0.33065	0.00014	0.0252	0.54142	0	0	0.48019	0.00055	0.00218	0.53045	0	0.03206	2e-05
Nucleotide Excision Repair	0.16606	0	0.03128	0.01167	0.48049	0.53028	0.00011	0	0.47349	0.00595	0.07145	0.10916	0	0.01029	0.00014
Mismatch Repair	0.17777	0	0.18127	0.00403	0.53028	0.46647	4e-05	0	0.04626	0.00364	0.15129	0.01699	0	0.03241	2e-05
Homologous Recombination	0.08459	1e-05	0.94155	0.15437	0.83985	0.88983	0.00262	0.00287	0.05248	0.17842	0.68393	0.11818	0.00023	0.02794	0.00574
Cytokine Cytokine Receptor Interaction	0.06205	0	0.00697	0.0991	0.01672	0.01785	0.17502	0.6466	0.06443	0.00062	0.00207	0.51746	0.06551	0.00024	0.59758
Chemokine Signaling Pathway	0.00298	0	0.04759	0.80784	0.70084	0.00143	0.45573	0.16824	0.16312	0.02614	0.1374	0.23983	0.00066	3e-05	0.33675
Phosphatidylinositol Signaling System	0.35388	0.30642	3e-05	0.00052	0.67986	0.22012	0.00083	0.00478	0.36575	0.00175	0.00062	0.58428	0.01935	0.43693	0.00081
Neuroactive Ligand Receptor Interaction	0.35244	0	0.55833	0.48788	0.91856	0.69879	0.16749	0.00031	0.60501	0.92307	0.47315	0.4799	3e-05	0.01778	0.00342
Cell Cycle	0.1292	0	0.01019	0.00033	0.27477	0.00092	0	0	0	0	0.09851	0	0	0.21781	0
Oocyte Meiosis	0.4975	2e-05	0.1246	0.01841	0.31042	0.09536	0.00034	1e-05	0.00028	0.0002	0.14967	0.00011	0.00074	0.71481	0.00024
Ubiquitin Mediated Proteolysis	0.04388	0.0001	0.97457	0.45001	0.00165	0.03015	0.07739	0.71159	0.00694	0.16287	0.00339	0.00512	0.47321	0.6828	0.70138
Lysosome	0.636	0	0	0.86317	0.60961	0.0494	0.97899	0.02239	0.05029	0.00511	0	5e-05	3e-05	0	0.45699
Apoptosis	0.35774	0.00153	0.80277	0.88854	0.91463	0.54974	0.91396	0.06734	0.32725	0.10449	0.07566	0.74894	0.006	0.0013	0.40603
Cardiac Muscle Contraction	0.62496	0.65614	0.01383	0.02419	0.46809	0.47789	0.00342	0.0044	0.71455	0.01529	0.0066	0.66175	0.01085	0.53732	0.01073
Notch Signaling Pathway	0.00175	0.00999	0.859	0.53087	0.51436	0.17105	0.04754	0.07221	0.96036	0.57317	0.45487	0.92963	0.00035	9e-05	0.16091
Tgf Beta Signaling Pathway	0.01227	0.09887	0.48581	0.78163	0.77223	0.00077	0.15972	0.73169	0.00019	0.4415	0.15872	0.0004	0.04404	0.00222	0.84885
Focal Adhesion	0.34274	0.02493	0.81918	0.57757	0.02572	0.01784	0.50849	0.05609	0.00187	0.00804	0.58717	0.00119	0.90071	0.00571	0.11681
Ecm Receptor Interaction	0.09562	0.04009	0.21853	0.87984	0.02126	0.00377	0.94101	0.05921	0.00119	0.0231	0.89468	0.00049	0.88527	0.00634	0.16686
Complement And Coagulation Cascades	0.4554	0.00083	0.3872	0.12602	0.34501	0.10536	0.2177	0.27585	0.05141	0.00434	0.00053	0.2824	0.46946	1e-05	0.01187
Antigen Processing And Presentation	0.31066	0.03283	0	0.34521	0.28728	0.05579	0.46069	0.99548	0.00017	0.55542	0.01621	0.00059	0.94484	0.44503	0.85943
Toll Like Receptor Signaling Pathway	5e-05	0	0.00027	0.3175	0.0004	0.00055	0.15113	0.00027	0.34145	0.47267	0.20895	0.2734	1e-05	3e-05	0.06426
Nod Like Receptor Signaling Pathway	0.03409	1e-05	0.00098	0.08322	0.01168	0.01173	0.96524	0.02085	0.31515	0.21599	0.02335	0.08038	0.00438	4e-05	0.67952
Rig I Like Receptor Signaling Pathway	0.0005	0.02613	9e-05	0.0045	0.0002	0.00054	0.51058	0.00206	0.03379	0.4405	0.35302	0.65679	0.00038	0.00022	0.24509
Cytosolic Dna Sensing Pathway	0.01304	0.0423	0	0.00164	0.00016	0.0001	0.37085	0.09603	0.30332	0.22693	0.01846	0.05024	0.11583	0.00506	0.74305
Jak Stat Signaling Pathway	0.08592	0.00093	0.09873	0.00857	0.75016	0.0211	0.51231	0.13509	0.00695	0.06067	0.14729	0.42066	0.03247	0.00363	0.9027
B Cell Receptor Signaling Pathway	0.00111	0.64686	0.75025	0.03919	0.00136	0.53325	5e-05	0.0002	0.34521	0.00141	0.0086	0.19103	0.00092	0.27645	0.00286
Intestinal Immune Network For Iga Production	8e-05	0.04874	0.00045	0.58951	0.00117	0.14701	0.00297	0.00031	0.0001	0.00547	0.33687	0.00351	0.00582	0.34342	0.00025
Long Term Potentiation	0.09709	0.82822	0.0079	0.00045	0.94971	0.70866	0.00142	0.19057	0.94465	0.11896	0.01093	0.1059	0.01201	0.30583	0.02992
Neurotrophin Signaling Pathway	0.10961	0.00067	0.56363	0.10266	0.72725	0.10473	0.26804	0.41853	0.28365	0.2008	0.89506	0.09193	0.00836	0.00593	0.23639
Regulation Of Actin Cytoskeleton	0.90812	0.02691	0.71026	0.49309	0.03259	0.06875	0.06332	0.01052	0.00093	8e-05	0.03732	0.00612	0.75115	0.00145	0.00951
Progesterone Mediated Oocyte Maturation	0.0283	0.02243	0.31048	0.57316	0.03088	0.52402	0.00308	0.00143	0.00552	0.01045	0.32261	0.00872	0.00416	0.4658	0.00457
Adipocytokine Signaling Pathway	0.86652	0.00137	0.92829	0.15961	0.91248	0.33313	0.29103	0.57333	0.10638	0.00596	0.01531	0.88686	0.08351	0.00046	0.63717
Type I Diabetes Mellitus	0.00093	0.00677	0.00682	0.41172	0.13372	0.04469	0.04871	0.07535	0.11427	0.30121	0.8398	0.21539	0.03263	0.62801	0.08946
Alzheimers Disease	0.81389	0.19485	0.00017	0.09901	0.36065	0.04845	0.00414	7e-05	0.46608	0.00278	0.00625	0.67159	0.00432	0.77561	0.00034
Parkinsons Disease	0.00054	0.00015	0	0.00245	0.0161	0.09362	0	0	0.10596	2e-05	0.00044	0.17746	0	0.00876	0
Huntingtons Disease	0.03713	0.00207	0.00013	0.00212	0.0702	0.17019	0	0	0.30747	6e-05	0.00066	0.37551	0	0.25666	0
Epithelial Cell Signaling In Helicobacter Pylori Infection	0.2634	0.00365	0.01765	0.05303	0.08314	0.28191	0.86454	0.05626	0.80315	0.17057	0.00875	0.02605	0.0131	0.00012	0.88179
Pathogenic Escherichia Coli Infection	0.12988	0.42046	0.00658	0.92457	0.01168	0.02024	0.00124	1e-05	0.00191	0.00011	0.05785	0.00177	0.00292	0.77543	0.0001
Leishmania Infection	0.00519	0	0.04873	0.51346	0.3146	0.09345	0.27549	0.0047	0.71704	0.26739	0.00814	0.01064	8e-05	2e-05	0.31022
Pathways In Cancer	0.28998	4e-05	0.23053	0.22359	0.10217	0.0774	0.72892	0.56658	0.00169	0.09903	0.69767	0.00063	0.04813	0.00949	0.53039
Asthma	0.38989	0.0791	0.99255	0.004	0.88963	0.06267	0.00677	0.00108	5e-05	0.00152	0.22114	0.00256	0.08887	0.11703	0.0011
Autoimmune Thyroid Disease	0.00233	0.10852	0.00092	0.44252	0.01994	0.02432	0.01775	0.02293	0.01776	0.06057	0.18402	0.39422	0.0576	0.26513	0.00491
Systemic Lupus Erythematosus	0.77464	0.37946	0.19081	0.94028	0.23406	0.00674	0.0655	1e-05	0.00016	0.00052	0.09851	0.02304	0.01465	0.00977	1e-05
Allograft Rejection	0.00123	0.02835	0.00221	0.24583	0.01928	0.05086	0.01045	0.00906	0.00593	0.04607	0.38625	0.05856	0.02699	0.5655	0.00663
Graft Versus Host Disease	0.00138	0.02143	0.00014	0.90935	0.01833	0.02739	0.05419	0.04139	0.0051	0.14566	0.93759	0.03679	0.04832	0.65155	0.0372
Primary Immunodeficiency	0.004	0.78628	0.80895	0.42068	0.37003	0.05033	0.10894	0.78708	0.09188	0.26025	0.87479	0.00648	0.01372	0.00026	0.70912
Viral Myocarditis	0.01938	0.06348	0.02423	0.4624	0.01744	0.26628	0.02173	0.00625	0.02496	0.09884	0.47787	0.10664	0.01079	0.88966	0.00757

## Sheet: KEGG Spleen
KEGG Spleen FDR-Limma	Lethal.J11vsMockforSpleen	NonLethal.J2vsMockforSpleen	LethalJ11vsJ5forSpleen	LethalJ11vsJ2forSpleen	NonLethalJ5vsJ2forSpleen	NonLethalJ11vsJ2forSpleen	LethalvsNonLethalforJ2.Spleen	LethalvsNonLethalforJ11.Spleen	Lethal.J2vsMockforSpleen	Lethal.J5vsMockforSpleen	NonLethal.J5vsMockforSpleen	NonLethal.J11vsMockforSpleen	LethalJ5vsJ2forSpleen	NonLethalJ11vsJ5forSpleen	LethalvsNonLethalforJ5.Spleen	NonLethal.J28vsJ5forSpleen	NonLethal.J28vsJ11forSpleen	NonLethal.J28vsJ2forSpleen	NonLethal.J28vsMockforSpleen
Glycolysis Gluconeogenesis	0.03444	0.08339	0.8013	0.04674	0.95429	0.01662	0.02482	0.21269	0.91653	0.05104	0.11068	0.00041	0.00774	0.00653	0.91337	0.97531	0.02346	0.07063	0.07063
Citrate Cycle Tca Cycle	0.00033	0.1116	0.00162	0.00031	0.70484	0.0028	0.09642	0.9068	0.88367	0.44128	0.38821	0.00011	0.4761	0.00012	0.99357	0.05609	0.14953	0.00159	0.00159
Pentose Phosphate Pathway	0.31258	0.26836	0.64173	0.08934	0.70484	0.11905	0.01309	0.41731	0.68497	0.48318	0.67393	0.04111	0.04428	0.02594	0.9154	0.60843	0.28486	0.36337	0.36337
Fructose And Mannose Metabolism	0.01583	0.20437	0.25167	0.02474	0.77203	0.03789	0.1692	0.83257	0.89355	0.1628	0.39201	0.00574	0.09703	0.00522	0.63488	0.76887	0.01311	0.49268	0.49268
Galactose Metabolism	0.34744	0.58286	0.90762	0.17804	0.76534	0.03843	0.14934	0.26652	0.7117	0.1628	0.95713	0.03084	0.00385	0.00263	0.0762	0.92759	0.02346	0.83795	0.83795
Ascorbate And Aldarate Metabolism	0.39802	0.02814	0.38414	0.91467	0.77203	0.47748	0.09158	0.91813	0.49009	0.04095	0.01052	0.29085	0.09288	0.26591	0.9154	0.35143	0.89894	0.16148	0.16148
Steroid Hormone Biosynthesis	0.57747	0.02873	0.23635	0.97492	0.77203	0.06203	0.11043	0.83257	0.46778	0.04092	0.01441	0.80313	0.10219	0.01628	0.91879	0.3753	0.48643	0.20151	0.20151
Oxidative Phosphorylation	0.00033	0.0394	0	0.00038	0.00103	0.17772	0.01533	0.77517	0.80902	0.74429	0.81016	0.0048	0.3381	0	0.96025	0	0.68695	0	0
Purine Metabolism	0.13452	0.1116	0.13757	0.20082	0.40762	0.9894	0.02474	0.91813	0.98572	0.91704	0.67393	0.21228	0.91724	0.31811	0.9075	0.09894	0.66885	0.01528	0.01528
Pyrimidine Metabolism	0.00011	0.02359	0.0183	0.00285	0.77203	0.27121	0.06104	0.69465	0.59589	0.25885	0.14043	0.002	0.30741	0.08594	0.96253	0.11915	0.98687	0.00017	0.00017
Valine Leucine And Isoleucine Biosynthesis	0.03226	0.53028	0.02943	0.18702	0.67629	0.09018	0.82388	0.9068	0.47911	0.82637	0.9391	0.06217	0.51292	0.01493	0.93858	0.04601	0.96471	0.03778	0.03778
Tryptophan Metabolism	0.10586	0.05875	0.76796	0.36444	0.53288	0.82528	0.18118	0.91813	0.47911	0.00795	0.00583	0.08847	0.00677	0.70609	0.9154	0.4918	0.92311	0.05429	0.05429
Glutathione Metabolism	0.07583	0.02328	0.874	0.08934	0.71825	0.34545	0.00246	0.69465	0.91653	0.09497	0.12691	0.00826	0.00774	0.13681	0.88271	0.4787	0.6404	0.00895	0.00895
N Glycan Biosynthesis	0.00048	0.0568	0.00048	0.03714	0.52306	0.39537	0.55101	0.28411	0.18858	0.66347	0.35838	0.02635	0.3679	0.0682	0.91337	0.85403	0.01311	0.39103	0.39103
Amino Sugar And Nucleotide Sugar Metabolism	0.11039	0.68613	0.56374	0.02925	0.9426	0.00268	0.20972	0.28592	0.7117	0.31591	0.81016	0.00458	0.01465	0.00036	0.3248	0.56258	0.00092	0.87848	0.87848
Inositol Phosphate Metabolism	0.00049	0.00092	0.26125	0.34961	0.40762	0.54038	0.32046	0.26652	0.01172	0.02965	0.05363	0.04111	0.9303	0.78165	0.9154	0.30492	0.60994	0.00027	0.00027
Pyruvate Metabolism	0.32901	0.18568	0.84862	0.4828	0.08558	0.8491	0.13211	0.91813	0.90055	0.3747	0.8711	0.2455	0.37774	0.05858	0.17068	0.02055	0.90707	0.02232	0.02232
Folate Biosynthesis	0.03848	0.09132	0.9119	0.26106	0.9426	0.91301	0.3635	0.75	0.4327	0.03648	0.10466	0.18028	0.04428	0.96251	0.2893	0.47382	0.64086	0.41631	0.41631
Retinol Metabolism	0.32258	0.00474	0.08231	0.92812	0.23815	0.14789	0.02461	0.98676	0.34514	0.00142	3e-05	0.30244	0.00334	0.00349	0.62517	0.00047	0.47909	0.7806	0.7806
Aminoacyl Trna Biosynthesis	0.00048	0.42715	0.04541	0.00481	0.88558	0.00307	0.82208	0.83257	0.4052	0.11347	0.35838	0.002	0.3381	0.0024	0.36519	0.03728	0.96261	0.00093	0.00093
Metabolism Of Xenobiotics By Cytochrome P450	0.90497	0.00019	0.0002	0.52594	0.53502	0.05463	0.00116	0.28592	0.32911	0.00022	1e-05	0.27164	0.00051	0.00238	0.77159	0.05381	0.92311	0.06761	0.06761
Drug Metabolism Cytochrome P450	0.80909	2e-05	0.00017	0.49065	0.31689	0.02354	0.00067	0.28592	0.17967	7e-05	0	0.20592	0.00057	0.00012	0.27258	0.00257	0.9876	0.10456	0.10456
Drug Metabolism Other Enzymes	0.02535	0.01904	0.70237	0.24262	0.42096	0.89388	0.12492	0.91813	0.34514	0.0021	0.00136	0.03739	0.00311	0.52622	0.97611	0.06841	0.48921	0.23454	0.23454
Ribosome	0.00763	0	7e-05	3e-05	0	0	0	0.91813	0.13317	0	0.14043	0.00681	0	0.193	0	0	0	0.0002	0.0002
Dna Replication	0	0.00438	0	0	0.00289	0.00135	0	0.77517	0.85564	0.1479	0.72502	0	0.00677	0	0.18748	0	0.00452	0	0
Spliceosome	0.00815	0.85978	0.00048	0.04556	0.63715	0.3806	0.63811	0.1081	0.64842	0.90477	0.37589	0.40135	0.30111	0.86155	0.18748	0.00021	0.00147	0	0
Proteasome	0	0	0.00017	0	0.62651	5e-05	0.01309	0.69465	0.0001	0	0	0	0.00059	0	0.14108	0.20779	0.00412	0	0
Protein Export	0	0.10769	0	0	0.77203	0.01558	0.84813	0.0004	0.18291	0.31591	0.32237	0.00062	0.81719	0.0017	0.95253	0.17044	0.2495	0.00338	0.00338
Base Excision Repair	0.0895	0.06407	0.41633	0.24262	0.5019	0.06189	0.05332	0.26652	0.75941	0.3747	0.41017	0.00144	0.51007	0.00238	0.95139	5e-05	0.31353	0	0
Nucleotide Excision Repair	0.10554	0.58286	0.03592	0.06621	0.70484	0.11198	0.25339	0.95337	0.90055	0.91704	0.99154	0.07088	0.99909	0.01806	0.93858	2e-05	0.07974	4e-05	4e-05
Mismatch Repair	0.10901	0.15609	0.13757	0.18702	0.1916	0.3976	0.09407	0.92735	0.91653	0.83584	0.99154	0.06361	0.91724	0.01806	0.94008	0	0.04031	0	0
Mapk Signaling Pathway	0.02144	0.00474	0.64173	0.78609	0.77203	0.42029	0.46125	0.4317	0.00034	0.00052	0.00247	0.13779	0.76112	0.31363	0.76059	0.44311	0.9	0.04463	0.04463
Calcium Signaling Pathway	0.03294	0.17551	0.874	0.67061	0.93699	0.3976	0.61552	0.90625	0.08721	0.05104	0.22409	0.07571	0.6236	0.49022	0.48207	0.66922	0.9	0.03824	0.03824
Cytokine Cytokine Receptor Interaction	0.06883	0.27533	0.60807	0.55446	0.37945	0.43133	0.47211	0.9068	0.10381	0.00422	0.04041	0.1437	0.01816	0.79998	0.19778	0	0.00037	0.03778	0.03778
Phosphatidylinositol Signaling System	1e-05	2e-05	0.23488	0.19281	0.53502	0.60231	0.27068	0.1764	0.0011	0.00085	0.00314	0.0048	0.67032	0.81459	0.88271	0.66061	0.96261	9e-05	9e-05
Cell Cycle	3e-05	0.85978	0	0	0.06437	0	0.02298	0.88168	0.18291	0.6927	0.19828	0	0.00706	0	0.00758	0	0.07221	0	0
Oocyte Meiosis	0.32258	0.86564	0.02943	0.03644	0.00936	0.03764	0.10321	0.79642	0.4327	0.70419	0.09412	0.10351	0.76461	0	0.19778	0	0.28486	0.00054	0.00054
P53 Signaling Pathway	0.00474	0.96287	0.00623	3e-05	0.76342	0.10127	0.18118	0.1081	0.38603	0.56872	0.69394	0.2455	0.01129	0.03286	0.1478	0.05381	0.92311	0.12783	0.12783
Ubiquitin Mediated Proteolysis	0.37362	0.00773	0.99217	0.65713	0.55183	0.17063	0.32086	0.92735	0.04102	0.27605	0.06372	0.35422	0.39758	0.65307	0.55049	0.01877	0.12698	0.46728	0.46728
Lysosome	0.3666	0.02133	0.17416	0.47459	0.77203	0.00304	0.00147	1e-05	0.91978	0.0045	0.07214	0	7e-05	0.00017	0.2893	0.00136	0	0.2727	0.2727
Apoptosis	0.28872	0.58286	0.23488	0.61787	0.0031	0.00992	0.10408	0.79661	0.7117	0.01378	0.12691	0.14274	0.00079	0.94804	0.1478	0.00243	0.00092	0.17825	0.17825
Wnt Signaling Pathway	0.01768	0.01733	0.9119	0.33294	0.91455	0.37337	0.17259	0.26607	0.27972	0.01623	0.01701	0.31393	0.09288	0.25534	0.95139	0.66061	0.86882	0.03263	0.03263
Notch Signaling Pathway	0.46527	0.58286	0.31613	0.50544	0.61968	0.51026	0.55351	0.28411	0.91954	0.96072	0.99558	0.9089	0.76461	0.99695	0.97201	0.03507	0.04647	0.04051	0.04051
Tight Junction	0.04116	0.15264	0.8633	0.92812	0.03685	0.78109	0.22568	0.28411	0.01804	0.07208	0.00136	0.442	0.89419	0.02136	0.27258	0.01826	0.94649	0.50418	0.50418
Complement And Coagulation Cascades	0.56403	0.00474	0.01157	0.64357	0.0008	0.13843	0.12572	0.88168	0.16016	0.00085	0	0.34407	0.00765	0	0.01229	0	0.17072	0.92867	0.92867
Antigen Processing And Presentation	0.32901	0	0.23488	0.5909	0.569	0.15822	0.00147	0.18337	0.01804	0.0065	0.0001	0.01175	0.53057	0.51887	0.48207	0.05609	0.28486	0.06454	0.06454
Toll Like Receptor Signaling Pathway	0.32938	0.46271	0.00572	0.7892	0.05002	0.31402	0.9451	0.70074	0.7117	0.00142	0.04288	0.13424	0	0.51887	0.0762	0.00065	0.00423	0.42572	0.42572
Nod Like Receptor Signaling Pathway	0.11039	0.43909	0.8013	0.06975	0.03685	0.3976	0.63858	0.1081	0.772	0.31591	0.41765	0.97925	0.00765	0.33849	0.85947	0.01826	0.14953	0.13705	0.13705
Rig I Like Receptor Signaling Pathway	0.13647	0.24969	0.00454	0.65713	0.00855	0.52766	0.17259	0.46244	0.03648	0.00085	0.00459	0.44451	0.00087	0.00371	0.20566	6e-05	0.03739	0.54071	0.54071
Cytosolic Dna Sensing Pathway	0.00447	0.39574	0.08807	0.52373	0.00015	0.43307	0.09132	0.28411	0.06715	7e-05	0.002	0.17649	1e-05	0.02877	0.1478	1e-05	0.00641	0.39103	0.39103
Jak Stat Signaling Pathway	0.84102	0.68613	0.13765	0.72349	0.00131	0.06203	0.01785	0.53523	0.4052	0.11787	0.10466	0.30244	0.19976	0.49916	0.95253	0.00019	0.00188	0.038	0.038
T Cell Receptor Signaling Pathway	0.00031	0.01149	0.9119	0.16455	0.72006	0.20967	0.72474	0.00174	0.02549	7e-05	0.00247	0.35422	0.01168	0.07132	0.29739	0.15317	0.88587	0.19929	0.19929
B Cell Receptor Signaling Pathway	0.00427	0.12964	0.50171	0.80004	0.77203	0.11953	0.03359	0.79642	0.0011	0.02255	0.39201	0.00655	0.66654	0.02931	0.0762	0.86622	0.05361	0.50418	0.50418
Fc Epsilon Ri Signaling Pathway	0.0048	0.02814	0.66143	0.77663	0.92747	0.66389	0.48716	0.18337	0.00549	0.02147	0.07753	0.24532	0.91724	0.77737	0.75176	0.72205	0.9876	0.17343	0.17343
Circadian Rhythm Mammal	0.66338	0.02359	0.00732	0.4828	0.91455	0.69902	0.72673	0.1081	0.07227	0.00085	0.02254	0.04111	0.0316	0.79998	0.1795	0.87041	0.88628	0.00987	0.00987
Long Term Potentiation	0.01243	0.00845	0.60268	0.97492	0.72006	0.97088	0.59319	0.91813	0.0011	0.00028	0.00247	0.02155	0.42191	0.68722	0.63488	0.19126	0.5496	0.07245	0.07245
Long Term Depression	0.0223	0.06193	0.9119	0.97492	0.63456	0.80567	0.26901	0.41731	0.00549	0.05104	0.0161	0.2455	0.63599	0.32637	0.9154	0.34684	0.88628	0.25871	0.25871
Regulation Of Actin Cytoskeleton	0.4507	0.17551	0.95975	0.69355	0.77203	0.01218	0.38281	0.0226	0.05817	0.43938	0.1351	0.41677	0.4173	0.00196	0.87149	0.06305	0.34906	0.80458	0.80458
Gnrh Signaling Pathway	0.01528	0.02313	0.95807	0.84214	0.72006	0.9894	0.82208	0.7425	0.01248	0.00509	0.00752	0.06856	0.58166	0.62296	0.94145	0.3927	0.79767	0.07245	0.07245
Progesterone Mediated Oocyte Maturation	0.86101	0.93145	0.1159	0.33173	0.03685	0.05717	0.1692	0.28411	0.35396	0.26653	0.0833	0.21228	0.76461	5e-05	0.88271	0.00045	0.96471	0.13705	0.13705
Alzheimers Disease	0.03294	0.49267	0.0002	0.00148	0.09427	0.10623	0.02474	0.91813	0.58232	0.5802	0.6618	0.06478	0.91724	0.00034	0.93858	0.00422	0.88628	0.04463	0.04463
Parkinsons Disease	6e-05	0.00845	0	0.0001	0.00015	0.26241	0.00192	0.69465	0.75941	0.82076	0.8711	0.00107	0.30111	0	0.95139	0	0.60994	0	0
Huntingtons Disease	0.00121	0.13644	0	2e-05	0.03685	0.08971	0.00154	0.83257	0.68725	0.73282	0.8711	0.00574	0.96494	2e-05	0.9154	2e-05	0.86882	0.00028	0.00028
Vibrio Cholerae Infection	0.00903	0.18724	0.16317	0.00958	0.58877	0.05717	0.24736	0.91813	0.74785	0.22981	0.66272	0.01253	0.20006	0.00383	0.32357	0.35274	0.04647	0.08149	0.08149
Pathogenic Escherichia Coli Infection	0.29229	0.16896	0.32012	0.19281	0.03685	0.32844	0.01108	0.5694	0.80902	0.87994	0.81321	0.06217	0.51292	0.00312	0.70808	0	0.09293	0	0
Colorectal Cancer	0.02538	0.21537	0.83741	0.40238	0.7728	0.60059	0.99552	0.05914	0.31035	0.02965	0.14749	0.64807	0.19504	0.42344	0.53676	0.63815	0.25653	0.01528	0.01528
Chronic Myeloid Leukemia	0.64709	0.03386	0.43409	0.34961	0.93699	0.03583	0.92223	0.69465	0.02124	0.1628	0.06598	0.97925	0.58166	0.04085	0.9154	0.43344	0.58793	0.38692	0.38692
Acute Myeloid Leukemia	0.6631	0.20437	0.25545	0.92812	0.03884	0.05717	0.17259	0.28411	0.772	0.88827	0.95713	0.67892	0.21164	0.84314	0.93858	0.01783	0.00257	0.01715	0.01715
Autoimmune Thyroid Disease	0.86101	0.01549	0.50171	0.98698	0.09534	0.01662	0.00154	0.91813	0.89227	0.34451	0.44963	0.98543	0.30741	0.39787	0.93858	0.91048	0.68542	0.47833	0.47833
Systemic Lupus Erythematosus	0.17989	0.00017	0.83028	0.68271	0.55183	0.24595	0.00116	0.9068	0.34514	0.05502	0.01052	0.10351	0.17698	0.58773	0.9154	0.30369	0.82193	0.17343	0.17343
Allograft Rejection	0.85112	0.01149	0.83028	0.89826	0.38966	0.0123	0.01196	0.91813	0.62693	0.6927	0.18127	0.97925	0.99442	0.14212	0.53676	0.4957	0.77854	0.49991	0.49991
Primary Immunodeficiency	0.3225	0.02359	0.05061	0.00419	0.77203	0.20967	0.68393	0.03383	0.06246	0.66259	0.09412	0.58971	0.23266	0.39787	0.29739	0.80732	0.56904	0.01528	0.01528
KEGG Spleen P value-Limma	Lethal.J11vsMockforSpleen	NonLethal.J2vsMockforSpleen	LethalJ11vsJ5forSpleen	LethalJ11vsJ2forSpleen	NonLethalJ5vsJ2forSpleen	NonLethalJ11vsJ2forSpleen	LethalvsNonLethalforJ2.Spleen	LethalvsNonLethalforJ11.Spleen	Lethal.J2vsMockforSpleen	Lethal.J5vsMockforSpleen	NonLethal.J5vsMockforSpleen	NonLethal.J11vsMockforSpleen	LethalJ5vsJ2forSpleen	NonLethalJ11vsJ5forSpleen	LethalvsNonLethalforJ5.Spleen	NonLethal.J28vsJ5forSpleen	NonLethal.J28vsJ11forSpleen	NonLethal.J28vsJ2forSpleen	NonLethal.J28vsMockforSpleen
Glycolysis Gluconeogenesis	0.0063	0.02421	0.56963	0.00603	0.94483	0.00134	0.00334	0.02686	0.79604	0.00917	0.03035	1e-05	0.00085	0.00095	0.38868	0.97006	0.00256	0.01709	0.01709
Citrate Cycle Tca Cycle	2e-05	0.04132	0.00012	2e-05	0.34268	9e-05	0.02022	0.63644	0.67463	0.22776	0.20712	0	0.23079	1e-05	0.98283	0.01345	0.03859	0.00015	0.00015
Pentose Phosphate Pathway	0.11932	0.13995	0.36112	0.01537	0.34484	0.03392	0.00116	0.13686	0.36826	0.25977	0.4674	0.00631	0.00804	0.00502	0.47029	0.42524	0.09896	0.19731	0.19731
Fructose And Mannose Metabolism	0.00213	0.09667	0.07712	0.00239	0.55252	0.00448	0.05018	0.51476	0.70345	0.05013	0.21919	0.00049	0.02191	0.0007	0.17317	0.62832	0.00112	0.34435	0.34435
Galactose Metabolism	0.16811	0.43092	0.75635	0.0335	0.42734	0.00475	0.03934	0.04692	0.4511	0.05394	0.88099	0.00415	0.00025	0.00028	0.00246	0.88042	0.00265	0.73346	0.73346
Ascorbate And Aldarate Metabolism	0.20543	0.00469	0.16522	0.74747	0.45204	0.30035	0.01822	0.74086	0.21952	0.00661	0.001	0.11415	0.01952	0.11437	0.48336	0.16627	0.73945	0.05949	0.05949
Steroid Hormone Biosynthesis	0.36715	0.00494	0.06989	0.90983	0.4887	0.01234	0.02553	0.51082	0.194	0.00638	0.00155	0.66928	0.02417	0.0028	0.53349	0.18159	0.19876	0.08775	0.08775
Oxidative Phosphorylation	2e-05	0.00741	0	2e-05	3e-05	0.06115	0.00157	0.40675	0.59445	0.55222	0.649	0.00034	0.1197	0	0.89829	0	0.40626	0	0
Purine Metabolism	0.03833	0.0414	0.02784	0.04643	0.08909	0.96926	0.00307	0.79604	0.98042	0.86294	0.46578	0.06734	0.84583	0.15221	0.38056	0.02926	0.36697	0.00198	0.00198
Pyrimidine Metabolism	0	0.00368	0.00207	0.00018	0.53313	0.10823	0.0105	0.29998	0.28834	0.10577	0.04681	0.00011	0.10132	0.02357	0.91596	0.03587	0.93407	1e-05	1e-05
Valine Leucine And Isoleucine Biosynthesis	0.00538	0.37087	0.00364	0.03821	0.31633	0.02133	0.73529	0.63624	0.20626	0.66901	0.84884	0.01136	0.28502	0.00249	0.69424	0.00921	0.89462	0.00663	0.00663
Tryptophan Metabolism	0.02504	0.01295	0.50736	0.1254	0.14325	0.68329	0.06551	0.79694	0.20872	0.00086	0.00047	0.0195	0.00051	0.54452	0.5266	0.31489	0.80154	0.01191	0.01191
Glutathione Metabolism	0.0159	0.00325	0.6963	0.01497	0.35913	0.15787	0.00015	0.2907	0.81426	0.0194	0.03608	0.00089	0.00087	0.04466	0.3532	0.29854	0.32414	0.00096	0.00096
N Glycan Biosynthesis	3e-05	0.01166	3e-05	0.00419	0.13779	0.19981	0.34706	0.06466	0.04562	0.39951	0.1809	0.0034	0.14241	0.01577	0.41127	0.74609	0.00113	0.22362	0.22362
Amino Sugar And Nucleotide Sugar Metabolism	0.02937	0.55262	0.27884	0.00299	0.92061	7e-05	0.08118	0.07224	0.46299	0.14514	0.64612	0.0003	0.00221	3e-05	0.05064	0.38413	2e-05	0.79347	0.79347
Inositol Phosphate Metabolism	3e-05	4e-05	0.08287	0.11466	0.09014	0.35735	0.15851	0.04547	0.00063	0.00414	0.00861	0.00663	0.87994	0.63456	0.45328	0.13606	0.29503	2e-05	2e-05
Pyruvate Metabolism	0.13975	0.08286	0.66612	0.20765	0.00874	0.71671	0.03338	0.69228	0.74018	0.18188	0.7334	0.08579	0.15028	0.01323	0.01193	0.00331	0.7754	0.00336	0.00336
Folate Biosynthesis	0.00724	0.02847	0.78973	0.06737	0.9093	0.8201	0.19152	0.36694	0.17027	0.00529	0.02795	0.05331	0.00802	0.93663	0.03606	0.28989	0.33766	0.25068	0.25068
Retinol Metabolism	0.13181	0.0003	0.01283	0.80375	0.03713	0.04691	0.00291	0.98146	0.11158	0.00011	0	0.12195	0.0002	0.00041	0.1647	5e-05	0.19318	0.62952	0.62952
Aminoacyl Trna Biosynthesis	3e-05	0.24802	0.0061	0.00036	0.75226	0.00013	0.72163	0.50456	0.15366	0.02669	0.18112	0.00012	0.12552	0.00025	0.06086	0.00681	0.88498	8e-05	8e-05
Metabolism Of Xenobiotics By Cytochrome P450	0.8028	1e-05	1e-05	0.27145	0.17834	0.00734	3e-05	0.06953	0.09555	1e-05	0	0.09992	1e-05	0.00023	0.2572	0.01166	0.804	0.01563	0.01563
Drug Metabolism Cytochrome P450	0.63835	0	1e-05	0.22686	0.05281	0.0024	1e-05	0.07225	0.03767	0	0	0.0631	2e-05	1e-05	0.03224	0.00033	0.96471	0.02979	0.02979
Drug Metabolism Other Enzymes	0.00395	0.00235	0.43803	0.06027	0.09732	0.77854	0.03022	0.80419	0.10986	0.00017	6e-05	0.00543	0.00017	0.34798	0.94462	0.01802	0.20691	0.10579	0.10579
Ribosome	0.00078	0	0	0	0	0	0	0.75421	0.02649	0	0.04674	0.0007	0	0.07471	0	0	0	1e-05	1e-05
Dna Replication	0	0.00021	0	0	0.00011	3e-05	0	0.39217	0.64863	0.04097	0.54712	0	0.00048	0	0.01613	0	0.00027	0	0
Spliceosome	0.00092	0.79257	3e-05	0.00539	0.28246	0.1903	0.44256	0.00995	0.33815	0.82694	0.19805	0.19636	0.09422	0.77296	0.01613	2e-05	5e-05	0	0
Proteasome	0	0	1e-05	0	0.26379	0	0.00119	0.29157	0	0	0	0	2e-05	0	0.00531	0.07516	0.0002	0	0
Protein Export	0	0.03763	0	0	0.47	0.00117	0.77061	0	0.04229	0.14607	0.15079	2e-05	0.66781	0.00014	0.86549	0.0559	0.07244	0.00035	0.00035
Base Excision Repair	0.01973	0.01516	0.18354	0.0588	0.12682	0.01165	0.00829	0.04672	0.51799	0.18332	0.23375	7e-05	0.26294	0.00023	0.74472	0	0.11125	0	0
Nucleotide Excision Repair	0.0244	0.42951	0.00464	0.00961	0.33739	0.0307	0.11035	0.91749	0.73635	0.86402	0.96143	0.01448	0.99909	0.0033	0.59328	0	0.01524	0	0
Mismatch Repair	0.02637	0.06378	0.02811	0.03745	0.02781	0.21389	0.01922	0.87426	0.80857	0.719	0.9401	0.01197	0.85479	0.00326	0.70759	0	0.00498	0	0
Mapk Signaling Pathway	0.00311	0.00031	0.36127	0.56632	0.50567	0.23726	0.26286	0.1439	0	2e-05	0.00016	0.03704	0.58107	0.14369	0.24944	0.26071	0.75892	0.00912	0.00912
Calcium Signaling Pathway	0.00576	0.07738	0.70014	0.41102	0.89151	0.2108	0.42358	0.61754	0.01547	0.00925	0.09156	0.01588	0.41573	0.30202	0.08837	0.5253	0.76306	0.0072	0.0072
Cytokine Cytokine Receptor Interaction	0.01369	0.14655	0.31553	0.29512	0.06839	0.25277	0.27159	0.64279	0.01898	0.00036	0.00543	0.04017	0.00283	0.67649	0.0202	0	1e-05	0.0067	0.0067
Phosphatidylinositol Signaling System	0	0	0.06725	0.04171	0.15451	0.43392	0.12079	0.01897	2e-05	5e-05	0.00022	0.00036	0.47571	0.69634	0.34569	0.49803	0.88134	1e-05	1e-05
Cell Cycle	0	0.79506	0	0	0.00623	0	0.00259	0.58387	0.04088	0.4308	0.07569	0	0.00065	0	8e-05	0	0.01227	0	0
Oocyte Meiosis	0.13096	0.80979	0.00353	0.00392	0.0005	0.00425	0.02275	0.43796	0.16982	0.46189	0.02284	0.0242	0.60097	0	0.01986	0	0.0955	5e-05	5e-05
P53 Signaling Pathway	0.00043	0.95252	0.00057	0	0.41865	0.02563	0.06506	0.00913	0.14321	0.32411	0.48874	0.08346	0.00152	0.00689	0.00717	0.01186	0.79609	0.03871	0.03871
Ubiquitin Mediated Proteolysis	0.18882	0.00054	0.98684	0.39648	0.19932	0.0578	0.16043	0.88046	0.00483	0.11576	0.01077	0.15573	0.16459	0.46637	0.13685	0.00293	0.02867	0.30901	0.30901
Lysosome	0.1833	0.00275	0.04214	0.19392	0.48877	0.00011	5e-05	0	0.85549	0.00041	0.01361	0	0	1e-05	0.03888	0.00016	0	0.13782	0.13782
Apoptosis	0.10245	0.44185	0.06804	0.3488	0.00013	0.00053	0.0235	0.45398	0.44373	0.00156	0.03684	0.03914	3e-05	0.89904	0.00954	0.0003	2e-05	0.07379	0.07379
Wnt Signaling Pathway	0.00247	0.00205	0.80894	0.10193	0.8302	0.18468	0.05406	0.04148	0.07285	0.00192	0.00201	0.12827	0.01997	0.10708	0.75706	0.49096	0.66151	0.00526	0.00526
Notch Signaling Pathway	0.27016	0.44056	0.11019	0.23641	0.24654	0.32646	0.36008	0.06721	0.85033	0.96072	0.99558	0.85278	0.60428	0.99695	0.9302	0.00622	0.0065	0.00784	0.00784
Tight Junction	0.00797	0.06073	0.68229	0.77718	0.00297	0.62571	0.091	0.06059	0.00136	0.01434	6e-05	0.2305	0.77881	0.00402	0.03186	0.00275	0.83963	0.36323	0.36323
Complement And Coagulation Cascades	0.35176	0.0003	0.00124	0.37715	2e-05	0.04289	0.03109	0.57896	0.03272	5e-05	0	0.14614	0.00078	0	0.0002	0	0.04497	0.88374	0.88374
Antigen Processing And Presentation	0.14151	0	0.06743	0.32086	0.21108	0.05107	6e-05	0.02169	0.00125	0.00066	0	0.00133	0.30237	0.33754	0.09071	0.01357	0.0987	0.01457	0.01457
Toll Like Receptor Signaling Pathway	0.14344	0.27986	0.00049	0.57941	0.00457	0.13	0.89492	0.324	0.44063	0.0001	0.00599	0.03469	0	0.33219	0.00192	7e-05	0.00023	0.26093	0.26093
Nod Like Receptor Signaling Pathway	0.02897	0.26204	0.57728	0.01125	0.00282	0.21592	0.45215	0.01046	0.53587	0.14413	0.24393	0.9514	0.00077	0.16743	0.31421	0.00272	0.03699	0.04477	0.04477
Rig I Like Receptor Signaling Pathway	0.04003	0.12484	0.00037	0.39893	0.00041	0.34309	0.05696	0.15663	0.00392	5e-05	0.00035	0.23898	4e-05	0.00046	0.02211	1e-05	0.00442	0.39827	0.39827
Cytosolic Dna Sensing Pathway	0.00038	0.22553	0.01421	0.2675	0	0.25611	0.01718	0.06598	0.01047	0	0.0001	0.05029	0	0.00572	0.00873	0	0.00041	0.22484	0.22484
Jak Stat Signaling Pathway	0.68728	0.54784	0.02886	0.47406	4e-05	0.01204	0.00192	0.1928	0.15467	0.02902	0.02813	0.12054	0.05692	0.31667	0.77099	2e-05	7e-05	0.00695	0.00695
T Cell Receptor Signaling Pathway	1e-05	0.00101	0.80034	0.03008	0.36733	0.07561	0.5533	3e-05	0.00258	0	0.00015	0.15739	0.0017	0.01829	0.04317	0.04776	0.70012	0.08572	0.08572
B Cell Receptor Signaling Pathway	0.00034	0.05018	0.24006	0.60218	0.44142	0.0347	0.0047	0.44591	3e-05	0.00291	0.218	0.00063	0.46689	0.00599	0.00233	0.76882	0.00836	0.36235	0.36235
Fc Epsilon Ri Signaling Pathway	0.00046	0.00466	0.40184	0.55204	0.85268	0.48899	0.28287	0.02097	0.00021	0.00266	0.0165	0.08177	0.83386	0.62273	0.2425	0.58618	0.96317	0.06891	0.06891
Circadian Rhythm Mammal	0.47435	0.0036	0.00071	0.2003	0.83552	0.53366	0.55873	0.01031	0.01243	5e-05	0.00279	0.00662	0.00514	0.67955	0.01351	0.79085	0.70875	0.00111	0.00111
Long Term Potentiation	0.00154	0.00064	0.30782	0.89733	0.37016	0.93956	0.39776	0.74133	3e-05	1e-05	0.00014	0.00266	0.19546	0.5158	0.17408	0.06684	0.23934	0.01948	0.01948
Long Term Depression	0.00336	0.01398	0.78535	0.92013	0.27293	0.65839	0.1186	0.13653	0.00019	0.00933	0.00182	0.08506	0.42741	0.15792	0.51534	0.16223	0.72427	0.1224	0.1224
Regulation Of Actin Cytoskeleton	0.25685	0.0772	0.92581	0.44314	0.50398	0.00072	0.20581	0.00134	0.00787	0.22442	0.04285	0.20628	0.175	0.00017	0.33266	0.01569	0.12949	0.68793	0.68793
Gnrh Signaling Pathway	0.00197	0.00311	0.91686	0.64292	0.37164	0.96841	0.71947	0.35927	0.00074	0.00049	0.00065	0.01364	0.36588	0.42871	0.71543	0.20268	0.52009	0.0191	0.0191
Progesterone Mediated Oocyte Maturation	0.72354	0.91643	0.02119	0.09631	0.00244	0.00944	0.05094	0.06131	0.1256	0.11034	0.01836	0.06726	0.59997	0	0.34856	4e-05	0.89764	0.04495	0.04495
Alzheimers Disease	0.00584	0.3099	1e-05	9e-05	0.01064	0.02799	0.00319	0.81152	0.27864	0.33377	0.44832	0.01254	0.85018	2e-05	0.68521	0.00057	0.71593	0.00911	0.00911
Parkinsons Disease	0	0.00068	0	0	0	0.10158	0.0001	0.3068	0.51852	0.64299	0.73997	5e-05	0.09551	0	0.75245	0	0.30497	0	0
Huntingtons Disease	9e-05	0.05355	0	0	0.00245	0.01994	7e-05	0.49972	0.39905	0.50237	0.73743	0.00047	0.92862	0	0.50554	0	0.65678	2e-05	2e-05
Vibrio Cholerae Infection	0.00107	0.08657	0.0386	0.00082	0.22158	0.01011	0.10639	0.74431	0.49857	0.0902	0.4525	0.00148	0.05808	0.00049	0.04871	0.16878	0.00642	0.02278	0.02278
Pathogenic Escherichia Coli Infection	0.10529	0.07176	0.11531	0.04332	0.00294	0.13981	0.00071	0.21735	0.60024	0.78532	0.66018	0.0111	0.27946	0.00035	0.20176	0	0.01999	0	0
Colorectal Cancer	0.00409	0.10305	0.64381	0.14062	0.59415	0.42945	0.99472	0.00413	0.0851	0.00406	0.05075	0.42594	0.05348	0.24132	0.11735	0.46605	0.07586	0.00199	0.00199
Chronic Myeloid Leukemia	0.44498	0.00601	0.19544	0.11257	0.8938	0.00385	0.86273	0.30104	0.00179	0.05427	0.01171	0.96572	0.36474	0.00901	0.49377	0.23769	0.275	0.21426	0.21426
Acute Myeloid Leukemia	0.47059	0.09669	0.07966	0.79223	0.00334	0.00884	0.05663	0.05644	0.53957	0.80231	0.88685	0.46607	0.06258	0.74795	0.66842	0.00249	0.00011	0.00249	0.00249
Autoimmune Thyroid Disease	0.72677	0.00158	0.23844	0.97368	0.01128	0.00143	7e-05	0.84902	0.69079	0.1624	0.27075	0.98013	0.10247	0.22246	0.63182	0.85663	0.40036	0.33175	0.33175
Systemic Lupus Erythematosus	0.05706	1e-05	0.6294	0.42945	0.19708	0.09124	3e-05	0.64793	0.11319	0.01035	0.00102	0.02449	0.04757	0.3933	0.47163	0.13388	0.58237	0.06684	0.06684
Allograft Rejection	0.70617	0.00105	0.62544	0.72087	0.0817	0.00079	0.0009	0.72877	0.31684	0.44691	0.06724	0.95959	0.9838	0.04737	0.111	0.3278	0.47717	0.35477	0.35477
Primary Immunodeficiency	0.12657	0.0035	0.00735	0.00029	0.43871	0.07666	0.51479	0.00218	0.0094	0.38829	0.02321	0.36581	0.0713	0.21855	0.0422	0.67308	0.25697	0.0021	0.0021

## Sheet: KEGG MLN
KEGG MLN FDR-Limma	Lethal.J11vsMockforLymph	NonLethal.J2vsMockforLymph	LethalJ11vsJ5forLymph	LethalJ11vsJ2forLymph	NonLethalJ5vsJ2forLymph	NonLethalJ11vsJ2forLymph	LethalvsNonLethalforJ2.Lymph	LethalvsNonLethalforJ11.Lymph	Lethal.J2vsMockforLymph	Lethal.J5vsMockforLymph	NonLethal.J5vsMockforLymph	NonLethal.J11vsMockforLymph	LethalJ5vsJ2forLymph	NonLethalJ11vsJ5forLymph	LethalvsNonLethalforJ5.Lymph	NonLethal.J28vsJ5forLymph	NonLethal.J28vsJ11forLymph	NonLethal.J28vsJ2forLymph	NonLethal.J28vsMockforLymph
Glycolysis Gluconeogenesis	2e-05	0.00165	0.07766	0.00565	0.83491	0.08216	0.03306	0.30501	0.69526	0.14107	0	7e-05	0.48607	0.03492	0.20261	0.85084	0.04857	0.00955	0.00955
Citrate Cycle Tca Cycle	0.00986	0.02976	0.14866	0.01808	0.50423	0.00373	0.0192	0.01373	0.89068	0.56912	0	4e-05	0.51063	2e-05	0.83822	0.0575	0.0529	0.00522	0.00522
Pentose Phosphate Pathway	0.2906	0.05729	0.99338	0.84969	0.79375	0.08216	0.84916	0.00904	0.3396	0.33842	0.32617	0.00394	0.87572	0.01221	0.95727	0.28324	0.2783	0.0596	0.0596
Fructose And Mannose Metabolism	0.01251	0.04391	0.40246	0.15469	0.80159	0.40355	0.24089	0.41372	0.80334	0.32341	0.12214	0.01812	0.60192	0.05332	0.95727	0.51577	0.04696	0.4781	0.4781
Galactose Metabolism	0.28425	0.50036	0.85503	0.59746	0.5506	0.01991	0.77073	0.00904	0.87625	0.34529	0.13793	0.00757	0.55255	0.03328	0.86832	0.67149	0.01938	0.4672	0.4672
Ascorbate And Aldarate Metabolism	0.00069	0.13425	0.07766	0.03676	0.08717	0.81399	0.58944	0.32697	0.67571	0.33842	0	0.20167	0.83516	0.26778	0.00381	0.40265	0.83264	0.10937	0.10937
Fatty Acid Metabolism	2e-05	0.00334	0.04243	0.11106	0.88423	0.29487	0.59206	0.90281	0.15767	0.22842	0	0.00192	0.77916	0.19798	0.13303	0.92665	0.1671	0.00522	0.00522
Steroid Hormone Biosynthesis	0.03705	0.33662	0.25022	0.41322	0.00212	0.87934	0.9841	0.27216	0.58619	0.58133	0	0.69465	0.87572	0.00282	0	0.0575	0.75649	0.34458	0.34458
Oxidative Phosphorylation	0.29632	0	0.59855	0.64519	0.00214	0.40847	0	1e-05	0.82388	0.12111	0	1e-05	0.27622	1e-05	0.68061	0.00404	0.34774	0	0
Purine Metabolism	0.03729	0.00636	0.1203	0.03888	0.50423	0.58267	0.00116	0.38277	0.82388	0.97309	0.93207	0.01812	0.73849	0.14303	0.04535	0.13579	0.87548	0.00429	0.00429
Pyrimidine Metabolism	0.0137	8e-05	0.39509	0.15469	0.35958	0.42604	0.0019	0.04515	0.83293	0.574	0.36217	0.00036	0.73082	0.06173	0.05815	0.17136	0.54655	0.0004	0.0004
Glycine Serine And Threonine Metabolism	0.34747	0.19414	0.13426	0.19293	0.65525	0.6996	0.04871	0.6939	0.714	0.5363	0	0.82945	0.95595	0.26778	9e-05	0.571	0.6832	0.22138	0.22138
Tyrosine Metabolism	0.13195	0.79307	0.55338	0.12818	0.01591	0.94501	0.59206	0.31016	0.87625	0.53655	0	0.92482	0.44532	0.03492	0.01447	0.11602	0.93337	0.91148	0.91148
Phenylalanine Metabolism	0.10761	0.18397	0.22048	0.0102	0.6374	0.72782	0.00525	0.43127	0.47075	0.9133	0	0.7486	0.27622	0.32367	0.02761	0.4142	0.92326	0.60077	0.60077
Tryptophan Metabolism	0.00654	0.16376	0.55338	0.03676	0.19796	0.08216	0.3123	0.43127	0.9162	0.15405	0	0.00737	0.3266	0.32199	0.51325	0.60434	0.25145	0.12598	0.12598
Glutathione Metabolism	0.06627	0.01494	0.55183	0.41558	0.5506	0.15268	0.17271	0.03504	0.77965	0.55868	0	0.0026	0.95682	0.01162	0.73545	0.5237	0.18156	0.04448	0.04448
Starch And Sucrose Metabolism	0.0484	0.11974	0.13956	0.19758	0.4431	0.84442	0.26629	0.88628	0.88551	0.96848	0	0.20124	0.87572	0.88593	0.00075	0.32287	0.60216	0.4672	0.4672
Amino Sugar And Nucleotide Sugar Metabolism	0.00147	0.09818	0.1883	0.01836	0.86071	0.01387	0.24089	0.11369	0.89068	0.29909	0.00925	0.00034	0.44532	0.00031	0.8833	0.44372	0.00058	0.66044	0.66044
Inositol Phosphate Metabolism	0.00973	0.14793	0.79525	0.06694	0.37287	0.10238	0.31285	0.46513	0.88551	0.02034	0.01407	0.01115	0.02228	0.33516	0.66214	0.83556	0.3508	0.01936	0.01936
Glycerophospholipid Metabolism	0.28425	0.27948	0.64806	0.45178	0.92804	0.81598	0.36302	0.83322	0.95706	0.19937	0.01316	0.68576	0.25992	0.73638	0.44407	0.16404	0.25145	0.02048	0.02048
Linoleic Acid Metabolism	0.03705	0.26105	0.54987	0.53289	0.08267	0.79118	0.91151	0.26082	0.47286	0.3338	0	0.7486	0.93099	0.05332	0.04535	0.04256	0.98499	0.99687	0.99687
Pyruvate Metabolism	0.08154	0.00636	0.62917	0.21307	0.36605	0.81399	0.01117	0.48142	0.9378	0.3781	0	0.05845	0.49894	0.19798	0.87678	0.08398	0.87548	0.00202	0.00202
Glyoxylate And Dicarboxylate Metabolism	0.32991	0.04334	0.25297	0.41322	0.11136	0.9787	0.04486	0.70654	0.91736	0.77286	6e-05	0.27816	0.8436	0.21461	0.68061	0.00612	0.62057	0.00189	0.00189
Butanoate Metabolism	0.0081	0.02976	0.24318	0.41322	0.86071	0.48842	0.6873	0.80092	0.3396	0.33842	0	0.02391	0.89426	0.45131	0.2511	0.73199	0.46083	0.01736	0.01736
One Carbon Pool By Folate	0.04686	0.23731	0.00561	0.00906	0.10477	0.58267	0.02494	0.95606	0.49936	0.35755	0.09518	0.19769	0.99068	0.03228	0.73729	0.04622	0.60216	0.16675	0.16675
Retinol Metabolism	0.0096	0.15897	0.0612	0.1295	8e-05	0.79118	0.61941	0.14431	0.69526	0.76564	0	0.59732	0.83516	0.00015	0	0.00223	0.83724	0.32281	0.32281
Porphyrin And Chlorophyll Metabolism	0.02826	0.07752	0.1883	0.19117	0.66544	0.49209	0.31285	0.66491	0.81481	0.6573	0	0.03567	0.99068	0.45638	0.04043	0.98949	0.54626	0.04448	0.04448
Terpenoid Backbone Biosynthesis	0.12309	0.03044	0.17565	0.56815	0.70823	0.92052	0.28951	0.94142	0.71352	0.89939	0.00686	0.23759	0.55255	0.78551	0.04535	0.36865	0.87548	0.01936	0.01936
Aminoacyl Trna Biosynthesis	0.01251	0.00168	0.32299	0.01808	0.0123	0.6996	0.00047	0.41404	0.86111	0.38411	0.09188	0.00993	0.27622	0.00064	0.25901	0.16404	0.31188	0.1237	0.1237
Metabolism Of Xenobiotics By Cytochrome P450	0.00042	0.06409	0.07766	0.01808	4e-05	0.8202	0.3678	0.05486	0.69526	0.29909	0	0.41654	0.72072	5e-05	0	0.0344	0.53725	0.05878	0.05878
Drug Metabolism Cytochrome P450	0.00042	0.06126	0.04443	0.00669	0	0.79118	0.23938	0.04799	0.83293	0.3781	0	0.44098	0.69061	0	0	0.00231	0.54655	0.08493	0.08493
Drug Metabolism Other Enzymes	0.00427	0.01168	0.25022	0.11484	0.10455	0.9216	0.24089	0.85141	0.64268	0.32341	0	0.09528	0.77916	0.29447	0.00012	0.16404	0.87548	0.16675	0.16675
Ribosome	0	0	0	0	0.00988	0	0.73632	0.00311	0.00021	0.80623	0	0.18421	0.00011	0.00282	0.01386	1e-05	0	0	0
Dna Replication	0.006	0	3e-05	0	0	0.97492	0	0.04917	0.0034	0.11567	0.00037	8e-05	0.59545	0	0.01844	0	0.27525	0	0
Spliceosome	0	0.17439	0.00165	0	0.92804	0.51571	0.25354	0.03237	0.95596	0.22347	0	0.09953	0.22764	0.36916	0.91223	0.04172	0.41216	0.00016	0.00016
Proteasome	0	0	0.659	0	0.6731	0	0	0.00083	0.83293	0	0.05159	0	0	0	0.00498	0.93773	0	0	0
Protein Export	0	0.02107	0.05686	0.00565	0.73702	0.0007	0.4025	0.26082	0.47075	0.09317	0.93252	0	0.51063	1e-05	0.60119	0.40265	0.00295	0.00919	0.00919
Base Excision Repair	0.9763	0.00042	0.20673	0.66916	0.00022	0.79118	2e-05	0.08697	0.71352	0.18369	0.00504	0.12403	0.48607	0.0147	0.14171	1e-05	0.33541	4e-05	4e-05
Nucleotide Excision Repair	0.11481	0.00284	0.19588	0.15709	0.05187	0.79623	0.0017	0.8341	0.88551	0.97309	0.00155	0.17032	0.92241	0.17762	0.53669	0.00612	0.44479	0.00134	0.00134
Mismatch Repair	0.46793	8e-05	0.1883	0.38814	0.00022	0.40719	1e-05	0.48142	0.72333	0.42332	0.00375	0.2158	0.83516	0.07617	0.42269	0	0.05446	0	0
Homologous Recombination	0.7848	0.00284	0.54074	0.93859	0.02839	0.54298	0.00733	0.49397	0.92406	0.64713	0.00439	0.35705	0.53801	0.45205	0.22414	0.3468	0.98499	0.13849	0.13849
Mapk Signaling Pathway	0.00119	0.00986	0.57624	0.1312	0.2311	0.9057	0.35118	0.71366	0.47075	0.00086	0.00251	0.10421	0.01833	0.3007	0.87678	0.11121	0.65832	0.06141	0.06141
Erbb Signaling Pathway	0.24641	0.01149	0.31149	0.9029	0.69725	0.87389	0.58944	0.73413	0.32696	0.04129	0.01325	0.20374	0.51063	0.46873	0.83959	0.11267	0.62057	0.37632	0.37632
Cytokine Cytokine Receptor Interaction	0.81333	0.9581	0.00016	0.59746	0.00091	1e-05	0.30473	0	0.47075	0.0001	0.12214	6e-05	0.01273	0.03455	0.11829	0	0	0.11974	0.11974
Chemokine Signaling Pathway	0.41799	0.86683	0.00105	0.15709	0.54768	0.00261	0.41983	0	0.53474	0.04007	0.0001	0.0061	0.27829	0.00983	0.03375	0.53127	0.00295	0.99004	0.99004
Phosphatidylinositol Signaling System	2e-05	0.00746	0.46712	0.01794	0.22451	0.00373	0.27865	0.13284	0.47075	1e-05	3e-05	1e-05	0.00023	0.08028	0.1136	0.37083	0.01305	0.00234	0.00234
Neuroactive Ligand Receptor Interaction	0.30713	0.58001	0.03278	0.53289	0.02221	0.57958	0.76359	0.13705	0.95596	0.25429	0	0.76039	0.22764	0.45638	0.8954	0.01029	0.34648	0.33614	0.33614
Cell Cycle	0.0029	2e-05	0	1e-05	0	0.58267	0	0.25575	0.15767	0.02785	0	0.00036	0.60192	0	0.22414	0	0.3802	0	0
Oocyte Meiosis	0.64431	0.02152	0.1883	0.29462	0.00252	0.4578	0.00116	0.02551	0.53474	0.37744	0.0017	0.01888	0.97999	0.00011	0.77234	1e-05	0.87548	0.00141	0.00141
P53 Signaling Pathway	0.30547	0.15864	0.01727	0.04908	0.02023	0.95661	0.00338	0.89145	0.32696	0.15405	0.22813	0.3639	0.85565	0.06062	0.51325	0.07948	0.81881	0.6574	0.6574
Lysosome	0.05411	0.00814	0.03632	0.53289	0.4935	0	0.6288	0	0.0034	4e-05	0.11164	0	0.2019	0	0.1136	0.01557	0	0.74616	0.74616
Peroxisome	0.45276	0.03137	0.63292	0.59746	0.92804	0.725	0.77073	0.17799	0.32696	0.21997	0	0.08391	0.99068	0.60978	0.68061	0.12844	0.04599	0.57375	0.57375
Mtor Signaling Pathway	0.2953	0.02152	0.13956	0.94527	0.37269	0.7784	0.28951	0.8341	0.58334	0.0181	0.0168	0.3639	0.09762	0.15929	0.83959	0.02292	0.65619	0.61487	0.61487
Apoptosis	0.95921	0.9581	0.01435	0.63998	0.27683	0.0339	0.54785	0.01523	0.67111	0.01589	0.00447	0.05167	0.07261	0.16271	0.00959	0.037	0.00295	0.34724	0.34724
Cardiac Muscle Contraction	0.4052	0.02107	0.40541	0.41558	0.00091	0.87934	0.00525	0.30199	0.87625	0.89939	0.0749	0.10973	0.97999	0.00127	0.40233	0.0183	0.56432	0.24949	0.24949
Wnt Signaling Pathway	0.02309	0.02976	0.58903	0.09852	0.19077	0.35623	0.08391	0.37938	0.9162	0.01643	0.50995	0.01888	0.00761	0.95479	0.73993	0.1227	0.10668	0.08095	0.08095
Focal Adhesion	0.0819	0.14793	0.37909	0.58392	0.19274	0.08216	0.77716	0.01523	0.61495	0.0213	0.03182	0.59732	0.10466	0.00016	0.97576	0.00952	0.54626	0.81176	0.81176
Cell Adhesion Molecules Cams	0.06938	0.51022	0.00137	0.04001	0.71236	0.44714	0.9841	0.0001	0.714	0.16551	0.32617	0.13067	0.51878	0.45985	0.77234	0.17219	0.04326	0.93825	0.93825
Complement And Coagulation Cascades	0	0.06409	0.01663	1e-05	0	0.7407	0.21178	0.11369	0.86111	0.0735	0	0.05067	0.23214	0.00024	0	0	0.37957	0.49121	0.49121
Antigen Processing And Presentation	0.32092	0	3e-05	0.59746	0.25835	0.00373	0.04736	0	0.15767	0	3e-05	0	0.00028	0.05055	0.73729	0.15218	0.00208	0.00097	0.00097
Toll Like Receptor Signaling Pathway	0.84509	0.72475	0	0.90626	0.00126	0.00408	0.84916	0.00051	0.7962	3e-05	0.00022	0.00451	0.00016	0.74836	0.01435	0.00336	0.00295	0.979	0.979
Nod Like Receptor Signaling Pathway	0.22243	0.8138	0.13106	0.41322	0.01576	0.00195	0.76359	0.09243	0.9138	0.00458	0.00332	0.0095	0.00386	0.19798	0.04535	0.12044	0.0067	0.979	0.979
Rig I Like Receptor Signaling Pathway	0.01251	0.96573	0.00041	0.53289	1e-05	0.18819	0.28951	0.99508	0.3396	1e-05	0.0001	0.14273	4e-05	0.00261	0.53247	0	0.01057	0.93221	0.93221
Cytosolic Dna Sensing Pathway	0.0096	0.62386	1e-05	0.41322	0	0.00081	0.38183	0.09476	0.42743	0	3e-05	0.0007	0	0.13998	0.14845	0	0.0001	0.95741	0.95741
Jak Stat Signaling Pathway	0.67133	0.13425	0.00045	0.31741	0.00087	0.00622	0.01042	0.02551	0.58619	0.01584	0.00063	0.17032	0.09214	0.98131	0.14987	0.01557	0.04599	0.23506	0.23506
Hematopoietic Cell Lineage	0.01692	0.58001	3e-05	0.00256	0.53233	0.79118	0.63171	0.0004	0.49936	0.14331	0.29204	0.41654	0.73082	0.94561	0.67911	0.16404	0.51762	0.77545	0.77545
Natural Killer Cell Mediated Cytotoxicity	0.03705	0.70341	0.07766	0.00669	0.4431	0.15268	0.53892	0	0.53474	0.93011	0	0.0745	0.51003	0.00064	0.46126	0.77634	0.00297	0.4629	0.4629
T Cell Receptor Signaling Pathway	0.00023	0.04581	0.87441	0.00165	0.26545	0.58267	0.04023	0.70916	0.90248	0.00739	0	0.05959	0.00089	0.84091	0.85879	0.22033	0.54142	0.07758	0.07758
B Cell Receptor Signaling Pathway	0.0067	0.14949	0.46967	0.12818	0.0346	0.01387	0.0283	0.63041	0.71248	0.20552	0	0.20024	0.51063	0.47758	0.40233	0.03999	0.008	0.25752	0.25752
Fc Epsilon Ri Signaling Pathway	0.02309	0.24578	0.59855	0.25202	0.2311	0.80925	0.73632	0.62586	0.714	0.01589	0.00047	0.33599	0.05055	0.33677	0.62425	0.11602	0.54142	0.53833	0.53833
Fc Gamma R Mediated Phagocytosis	0.00463	0.94303	0.19773	0.13298	0.39701	0.8432	0.36012	0.00292	0.66695	0.35505	1e-05	0.80715	0.83516	0.14253	0.83822	0.10153	0.67231	0.53833	0.53833
Leukocyte Transendothelial Migration	0.00916	0.4822	0.19588	0.09852	0.04064	0.66194	0.26106	0.00012	0.82388	0.58133	0.29622	0.28567	0.8436	0.00464	0.68061	0.02872	0.54142	0.34724	0.34724
Intestinal Immune Network For Iga Production	0.47046	0.07801	0.04243	0.95018	0.94947	0.79118	0.01458	0.17799	0.714	0.15058	0.00023	0.44098	0.02883	0.76306	0.74782	0.12044	0.58958	0.95741	0.95741
Circadian Rhythm Mammal	0.9763	0.00022	0.00335	0.19117	0.988	0.72782	0.17199	0.00063	0.26898	0.00739	0.73681	0.00975	0.18761	0.57924	0.86299	0.60113	0.62057	0.01156	0.01156
Long Term Potentiation	0.00084	0.02976	0.48242	0.41322	0.02286	0.57958	0.81865	0.8926	0.14598	0.0001	0.00526	0.04729	0.05922	0.32199	0.8954	0.02508	0.50576	0.09374	0.09374
Neurotrophin Signaling Pathway	0.4052	0.02976	0.40246	0.89779	0.35958	0.70822	0.27865	0.8926	0.69526	0.13015	1e-05	0.46989	0.31125	0.09002	0.27889	0.02122	0.67231	0.61887	0.61887
Regulation Of Actin Cytoskeleton	0.12655	0.81283	0.62917	0.59746	0.00953	0.4578	0.29564	0.00596	0.66695	0.1094	0.14301	0.33707	0.36655	0.00019	0.8954	0.00336	0.52099	0.44339	0.44339
Gnrh Signaling Pathway	0.30728	0.04555	0.24877	0.53289	0.82999	0.9216	0.17376	0.63041	0.89566	0.03414	0.48011	0.19472	0.03764	0.85414	0.66214	0.54328	0.71353	0.211	0.211
Progesterone Mediated Oocyte Maturation	0.98019	0.32862	0.12311	0.93151	0.02855	0.44714	0.36012	0.08229	0.89068	0.12111	0.02745	0.13847	0.18556	0.00127	0.49476	0.00013	0.9655	0.02646	0.02646
Type I Diabetes Mellitus	0.89473	0.02809	0.08204	0.75456	0.99084	0.725	0.02323	0.01373	0.9162	0.02785	0.00041	0.06081	0.01653	0.48389	0.54945	0.51577	0.34774	0.30472	0.30472
Alzheimers Disease	0.39924	0.00076	0.51703	0.41322	0.00126	0.54307	0.00017	0.00574	0.89068	0.96439	0.00157	0.0026	0.83516	2e-05	0.78808	0.01029	0.3508	0.02048	0.02048
Parkinsons Disease	0.02826	0	0.79401	0.24451	4e-05	0.59599	0	0.0004	0.82388	0.15405	2e-05	0	0.34184	1e-05	0.77092	0.00022	0.52497	0	0
Huntingtons Disease	0.03121	1e-05	0.39792	0.15709	0.00091	0.24442	3e-05	0.0011	0.90248	0.43675	0.00665	1e-05	0.67643	0	0.74782	4e-05	0.62559	0	0
Vibrio Cholerae Infection	0.64431	0.52171	0.80044	0.55296	0.16827	0.12345	0.35895	0.04704	0.87625	0.81196	0.93658	0.05664	0.69755	0.00024	0.17498	0.10586	0.04599	0.29274	0.29274
Pathogenic Escherichia Coli Infection	0.19519	0.00042	0.31149	0.1312	0.01601	0.58267	1e-05	0.02551	0.71526	0.97309	0.04259	0.00451	0.70318	0.00069	0.66214	2e-05	0.56432	0	0
Leishmania Infection	0.95663	0.0058	0.00045	0.83169	0.92804	0.01991	0.01458	0	0.9162	0.00423	0	4e-05	0.0045	0.00526	0.20835	0.44309	0.00295	0.12625	0.12625
Colorectal Cancer	0.03394	0.11974	0.74005	0.06465	0.5506	0.70925	0.10444	0.95538	0.88551	0.03882	0.00283	0.17032	0.00778	0.90991	0.83822	0.41124	0.48301	0.18544	0.18544
Endometrial Cancer	0.14694	0.02152	0.63292	0.28848	0.74668	0.7784	0.03306	0.99508	0.95596	0.09317	0.01959	0.38986	0.05358	0.90609	0.58974	0.93987	0.98499	0.07758	0.07758
Glioma	0.63703	0.18543	0.05139	0.53289	0.20607	0.7407	0.74325	0.93489	0.32696	0.01834	0.00686	0.77141	0.27622	0.06314	0.73993	0.01557	0.75701	0.90606	0.90606
Basal Cell Carcinoma	0.02033	0.06409	0.70278	0.0133	0.92804	0.51993	0.01317	0.7835	0.714	0.17367	0.09042	0.06342	0.02883	0.33516	0.83959	0.93773	0.2783	0.1631	0.1631
Chronic Myeloid Leukemia	0.50271	0.02511	0.13106	0.63998	0.27864	0.76288	0.6873	0.80092	0.32696	0.03414	0	0.45918	0.40235	0.09002	0.60673	0.10153	0.93182	0.20256	0.20256
Acute Myeloid Leukemia	0.58164	0.02976	0.59507	0.47898	0.15427	0.72782	0.00968	0.79559	0.83293	0.95661	0.00027	0.47892	0.83516	0.39967	0.75659	0.16404	0.54655	0.05196	0.05196
Asthma	0.28425	0.00016	0.14866	0.2805	0.01576	0.21321	0.00321	0.02563	0.82388	0.58133	0.03551	0.41592	0.93099	0.56214	0.95343	0.51577	0.62057	0.15306	0.15306
Autoimmune Thyroid Disease	0.86758	0.00284	0.08204	0.54841	0.89378	0.54307	0.00056	0.25812	0.82388	0.0371	5e-05	0.35536	0.00533	0.57924	0.91223	0.41124	0.98499	0.24949	0.24949
Systemic Lupus Erythematosus	0.89737	0	0.6624	0.54841	0.02471	0.17532	0	0.01724	0.82388	0.53369	0.48011	0.07206	0.32519	0.5878	0.06345	0.87246	0.58881	0.07758	0.07758
Allograft Rejection	0.91123	0.00153	0.13106	0.71619	0.58361	0.74954	0.00094	0.04785	0.90248	0.06717	8e-05	0.17032	0.03046	0.85414	0.86672	0.81894	0.87548	0.09083	0.09083
Graft Versus Host Disease	0.57304	0.00086	0.04148	0.80203	0.98816	0.57412	0.00502	0.00083	0.87625	0.00225	2e-05	0.00394	0.0045	0.29447	0.54501	0.13381	0.04326	0.30472	0.30472
Primary Immunodeficiency	0.21525	8e-05	0.0612	0.00565	0.28769	0.00339	0.23701	0.59405	0.15767	0.43675	0	0.7674	0.48607	0.03455	0.17252	0.93773	0.22084	0.04448	0.04448
Viral Myocarditis	0.40775	0.02152	0.55338	0.85765	0.02839	0.43697	0.01086	0.36799	0.87625	0.95065	0.0108	0.69453	0.82415	0.62337	0.8833	0.30442	0.83724	0.30301	0.30301
KEGG MLN P value-Limma	Lethal.J11vsMockforLymph	NonLethal.J2vsMockforLymph	LethalJ11vsJ5forLymph	LethalJ11vsJ2forLymph	NonLethalJ5vsJ2forLymph	NonLethalJ11vsJ2forLymph	LethalvsNonLethalforJ2.Lymph	LethalvsNonLethalforJ11.Lymph	Lethal.J2vsMockforLymph	Lethal.J5vsMockforLymph	NonLethal.J5vsMockforLymph	NonLethal.J11vsMockforLymph	LethalJ5vsJ2forLymph	NonLethalJ11vsJ5forLymph	LethalvsNonLethalforJ5.Lymph	NonLethal.J28vsJ5forLymph	NonLethal.J28vsJ11forLymph	NonLethal.J28vsJ2forLymph	NonLethal.J28vsMockforLymph
Glycolysis Gluconeogenesis	0	0.00018	0.01467	0.00031	0.69127	0.00983	0.00658	0.10659	0.29061	0.04167	0	0	0.2083	0.0077	0.05011	0.7868	0.00731	0.00118	0.00118
Citrate Cycle Tca Cycle	0.00148	0.00826	0.04156	0.00194	0.26567	0.00023	0.0033	0.00184	0.71371	0.41307	0	0	0.24916	0	0.64918	0.01401	0.00825	0.00058	0.00058
Pentose Phosphate Pathway	0.15936	0.0191	0.98394	0.7035	0.60171	0.01148	0.74705	0.00112	0.03626	0.18013	0.25331	0.00047	0.75127	0.00217	0.94698	0.13707	0.07032	0.01186	0.01186
Fructose And Mannose Metabolism	0.00215	0.01346	0.19751	0.03826	0.61197	0.12278	0.0837	0.18684	0.42427	0.15402	0.08274	0.00322	0.36244	0.01331	0.94197	0.3498	0.00682	0.31102	0.31102
Galactose Metabolism	0.14877	0.36048	0.80906	0.41214	0.31991	0.00193	0.62481	0.00112	0.65483	0.18635	0.09714	0.0011	0.29676	0.00644	0.73293	0.53719	0.00208	0.29748	0.29748
Ascorbate And Aldarate Metabolism	4e-05	0.05838	0.01503	0.00494	0.02203	0.64331	0.40564	0.12481	0.25067	0.17472	0	0.09324	0.64543	0.13533	0.00018	0.23095	0.667	0.03117	0.03117
Fatty Acid Metabolism	0	0.00045	0.00541	0.0215	0.75112	0.06658	0.4138	0.80088	0.00605	0.09456	0	0.00019	0.58646	0.08738	0.02503	0.88679	0.02965	0.00059	0.00059
Steroid Hormone Biosynthesis	0.00976	0.21355	0.09693	0.18051	0.00021	0.7812	0.97858	0.09201	0.17863	0.44429	0	0.58011	0.72977	0.00041	0	0.01367	0.56533	0.19082	0.19082
Oxidative Phosphorylation	0.16614	0	0.38626	0.47522	0.00022	0.12957	0	0	0.50032	0.03137	0	0	0.08582	0	0.3766	0.00041	0.10971	0	0
Purine Metabolism	0.01003	0.00102	0.02716	0.00544	0.26345	0.27948	0.0001	0.1708	0.47185	0.9574	0.90701	0.00315	0.54394	0.05613	0.006	0.04964	0.74457	0.00044	0.00044
Pyrimidine Metabolism	0.00243	0	0.18055	0.03781	0.16239	0.13743	0.00018	0.00874	0.54944	0.42278	0.29012	3e-05	0.53044	0.01707	0.00813	0.07371	0.29198	3e-05	3e-05
Glycine Serine And Threonine Metabolism	0.2167	0.10333	0.03465	0.05705	0.4474	0.38692	0.01074	0.43688	0.32802	0.37484	0	0.77148	0.89427	0.13464	0	0.43592	0.47751	0.10117	0.10117
Tyrosine Metabolism	0.05249	0.71206	0.3421	0.02757	0.00231	0.90944	0.41072	0.11063	0.65314	0.37789	0	0.89279	0.17956	0.00762	0.00109	0.03742	0.88319	0.83752	0.83752
Phenylalanine Metabolism	0.03934	0.09495	0.0806	0.00082	0.42073	0.46174	0.00065	0.20404	0.07	0.84947	0	0.6494	0.0845	0.17749	0.00267	0.25164	0.86369	0.43604	0.43604
Tryptophan Metabolism	0.0007	0.081	0.33146	0.00485	0.06599	0.01148	0.13936	0.20248	0.82853	0.0507	0	0.00103	0.11578	0.17484	0.20931	0.47112	0.05758	0.03972	0.03972
Glutathione Metabolism	0.02102	0.00289	0.32339	0.19092	0.32317	0.02627	0.04736	0.00659	0.38837	0.39949	0	0.00027	0.90024	0.00194	0.43099	0.3604	0.03417	0.00766	0.00766
Starch And Sucrose Metabolism	0.01405	0.0494	0.03752	0.05949	0.22631	0.71731	0.10277	0.73954	0.67092	0.92683	0	0.09196	0.74343	0.79543	3e-05	0.16664	0.35746	0.29891	0.29891
Amino Sugar And Nucleotide Sugar Metabolism	0.00012	0.038	0.05937	0.00207	0.72215	0.00119	0.08134	0.02968	0.71424	0.13673	0.00452	3e-05	0.17761	3e-05	0.78357	0.27673	2e-05	0.52196	0.52196
Inositol Phosphate Metabolism	0.00138	0.0676	0.70547	0.01116	0.18134	0.01596	0.14465	0.22937	0.67938	0.00241	0.00749	0.00186	0.00216	0.19237	0.33945	0.76506	0.11505	0.00272	0.00272
Glycerophospholipid Metabolism	0.1503	0.17129	0.47734	0.22832	0.87814	0.65531	0.19322	0.6182	0.95192	0.07717	0.00686	0.55215	0.06847	0.58429	0.15757	0.06791	0.05617	0.00319	0.00319
Linoleic Acid Metabolism	0.00954	0.15298	0.31632	0.28809	0.02045	0.59421	0.85761	0.0851	0.09406	0.16658	0	0.65603	0.86108	0.01347	0.00536	0.00938	0.98357	0.99687	0.99687
Pyruvate Metabolism	0.02806	0.00103	0.43624	0.06644	0.16925	0.64027	0.00168	0.25089	0.90755	0.22564	0	0.01383	0.22265	0.08837	0.76836	0.02303	0.79076	0.00018	0.00018
Glyoxylate And Dicarboxylate Metabolism	0.19865	0.01305	0.10065	0.18662	0.03053	0.97344	0.00941	0.45203	0.83845	0.63159	2e-05	0.14357	0.68485	0.10071	0.38165	0.00069	0.38368	0.00016	0.00016
Butanoate Metabolism	0.00096	0.00832	0.09152	0.17645	0.71764	0.17856	0.52102	0.56839	0.03834	0.17845	0	0.00463	0.77411	0.27661	0.0702	0.6319	0.1883	0.00233	0.00233
One Carbon Pool By Folate	0.01335	0.13014	0.00048	0.00068	0.02817	0.28809	0.00456	0.92008	0.10644	0.20184	0.06243	0.08609	0.95941	0.00607	0.44472	0.01044	0.35935	0.06414	0.06414
Retinol Metabolism	0.00129	0.07692	0.00924	0.02855	0	0.59027	0.44291	0.04112	0.27931	0.62157	0	0.4567	0.65731	1e-05	0	0.00018	0.6797	0.17355	0.17355
Porphyrin And Chlorophyll Metabolism	0.00653	0.02918	0.05694	0.05485	0.45794	0.18255	0.14327	0.4111	0.43807	0.52288	0	0.0071	0.98003	0.28618	0.00435	0.97913	0.279	0.00789	0.00789
Terpenoid Backbone Biosynthesis	0.04765	0.00867	0.05005	0.35127	0.51023	0.86114	0.12117	0.87562	0.31456	0.82944	0.00332	0.11496	0.29707	0.65882	0.0061	0.20216	0.78027	0.00281	0.00281
Aminoacyl Trna Biosynthesis	0.00214	0.00019	0.14066	0.00186	0.00159	0.38741	3e-05	0.18921	0.60185	0.23129	0.05977	0.0016	0.08613	7e-05	0.0752	0.06432	0.09222	0.03791	0.03791
Metabolism Of Xenobiotics By Cytochrome P450	2e-05	0.02251	0.015	0.00179	0	0.67027	0.20763	0.01257	0.26566	0.13829	0	0.26512	0.51241	0	0	0.00666	0.2484	0.01138	0.01138
Drug Metabolism Cytochrome P450	2e-05	0.02108	0.00597	0.00044	0	0.56589	0.07851	0.01032	0.53328	0.2255	0	0.29161	0.46069	0	0	0.0002	0.28785	0.02192	0.02192
Drug Metabolism Other Enzymes	0.00039	0.0022	0.0982	0.02346	0.02754	0.87933	0.08304	0.69452	0.21077	0.15475	0	0.02869	0.58534	0.1516	0	0.06788	0.75639	0.05936	0.05936
Ribosome	0	0	0	0	0.00122	0	0.57242	0.0003	0	0.6892	0	0.07716	0	0.00041	0.00089	0	0	0	0
Dna Replication	0.00061	0	0	0	0	0.96443	0	0.01084	4e-05	0.02736	0.00013	1e-05	0.34575	0	0.00149	0	0.06659	0	0
Spliceosome	0	0.08813	0.00012	0	0.81575	0.19686	0.09098	0.00592	0.9434	0.09011	0	0.03157	0.05752	0.22031	0.8877	0.00897	0.15375	1e-05	1e-05
Proteasome	0	0	0.49038	0	0.46926	0	0	7e-05	0.53027	0	0.03162	0	0	0	0.00027	0.90632	0	0	0
Protein Export	0	0.00421	0.00825	0.00029	0.54682	2e-05	0.23154	0.08554	0.08199	0.02061	0.91748	0	0.25257	0	0.28443	0.23163	0.00018	0.00109	0.00109
Base Excision Repair	0.95579	4e-05	0.07113	0.51087	1e-05	0.59786	0	0.02104	0.31095	0.06814	0.00228	0.04468	0.20919	0.00269	0.02819	0	0.10098	0	0
Nucleotide Excision Repair	0.04259	0.00037	0.06529	0.04072	0.01116	0.61215	0.00016	0.62737	0.6733	0.94864	0.00061	0.06645	0.8271	0.0764	0.23495	0.00066	0.17457	0.0001	0.0001
Mismatch Repair	0.32202	1e-05	0.06074	0.15025	1e-05	0.12697	0	0.25042	0.35389	0.27133	0.00163	0.10326	0.657	0.02457	0.14376	0	0.00878	0	0
Homologous Recombination	0.67509	0.00035	0.30816	0.8629	0.00534	0.21618	0.00095	0.26333	0.87194	0.50796	0.00193	0.19772	0.27839	0.27949	0.06108	0.18272	0.97007	0.04542	0.04542
Mapk Signaling Pathway	9e-05	0.00175	0.36247	0.02991	0.08573	0.82779	0.16804	0.46426	0.08647	5e-05	0.00105	0.03418	0.00168	0.15682	0.76389	0.03408	0.44141	0.01288	0.01288
Erbb Signaling Pathway	0.12016	0.0021	0.13131	0.77184	0.49482	0.76583	0.40281	0.48152	0.02339	0.00755	0.00698	0.0953	0.2465	0.29989	0.67309	0.03513	0.37959	0.22458	0.22458
Cytokine Cytokine Receptor Interaction	0.70401	0.91876	1e-05	0.40746	7e-05	0	0.13434	0	0.08732	1e-05	0.08216	0	0.00103	0.00716	0.02162	0	0	0.03541	0.03541
Chemokine Signaling Pathway	0.27866	0.80625	7e-05	0.04138	0.30329	0.00011	0.24603	0	0.14087	0.00711	4e-05	0.00082	0.08828	0.00158	0.00345	0.37085	0.00019	0.98471	0.98471
Phosphatidylinositol Signaling System	0	0.00124	0.24863	0.00164	0.08087	0.00022	0.11236	0.03571	0.09111	0	1e-05	0	1e-05	0.02633	0.02015	0.20535	0.00126	0.00023	0.00023
Neuroactive Ligand Receptor Interaction	0.17833	0.45527	0.00352	0.30056	0.00358	0.25955	0.60904	0.03831	0.93623	0.1069	0	0.67045	0.05618	0.28708	0.84471	0.00138	0.10618	0.18253	0.18253
Cell Cycle	0.00025	0	0	0	0	0.27746	0	0.07975	0.00498	0.00381	0	3e-05	0.35784	0	0.05945	0	0.13491	0	0
Oocyte Meiosis	0.5051	0.00506	0.06027	0.10454	0.00027	0.16245	9e-05	0.00419	0.13702	0.2172	0.0007	0.00355	0.93784	1e-05	0.53216	0	0.75097	0.00011	0.00011
P53 Signaling Pathway	0.17538	0.07591	0.00176	0.00739	0.00315	0.94118	0.00036	0.75246	0.02813	0.05301	0.17171	0.20879	0.69924	0.0163	0.20482	0.02137	0.64272	0.51414	0.51414
Lysosome	0.01629	0.0014	0.0041	0.30942	0.25471	0	0.45564	0	5e-05	0	0.07443	0	0.04342	0	0.01992	0.00233	0	0.59861	0.59861
Peroxisome	0.30914	0.00911	0.44577	0.4201	0.83711	0.43269	0.62923	0.05454	0.02687	0.08751	0	0.02439	0.97577	0.45897	0.38422	0.04558	0.0064	0.40662	0.40662
Mtor Signaling Pathway	0.16353	0.00471	0.03747	0.88937	0.17638	0.53567	0.12296	0.6323	0.16718	0.00195	0.00903	0.20934	0.01732	0.06509	0.67709	0.00382	0.42688	0.46187	0.46187
Apoptosis	0.93343	0.92719	0.00131	0.46794	0.11162	0.00346	0.34756	0.00218	0.24174	0.00154	0.002	0.01111	0.01096	0.06736	0.00057	0.00736	0.00017	0.20162	0.20162
Cardiac Muscle Contraction	0.2636	0.0043	0.20609	0.19418	7e-05	0.79358	0.00064	0.10391	0.62916	0.82757	0.04711	0.03658	0.93435	0.00016	0.13411	0.00285	0.31215	0.11938	0.11938
Wnt Signaling Pathway	0.00484	0.00788	0.37368	0.0179	0.06154	0.10394	0.02025	0.15996	0.8312	0.00168	0.44141	0.00351	0.00053	0.92912	0.46438	0.04222	0.01835	0.02045	0.02045
Focal Adhesion	0.02862	0.06685	0.16916	0.37986	0.06321	0.01122	0.64764	0.00221	0.19506	0.00263	0.01854	0.4559	0.01913	1e-05	0.97051	0.00118	0.27783	0.69392	0.69392
Cell Adhesion Molecules Cams	0.02285	0.37307	0.0001	0.00581	0.51704	0.15385	0.9841	0	0.34165	0.05873	0.25427	0.04787	0.25939	0.29173	0.53566	0.07499	0.00526	0.88541	0.88541
Complement And Coagulation Cascades	0	0.02309	0.00161	0	0	0.4786	0.0649	0.02995	0.59841	0.01502	0	0.01062	0.05991	2e-05	0	0	0.13264	0.32219	0.32219
Antigen Processing And Presentation	0.19151	0	0	0.42095	0.0987	0.00024	0.01018	0	0.00678	0	1e-05	0	1e-05	0.01223	0.45275	0.05645	8e-05	7e-05	7e-05
Toll Like Receptor Signaling Pathway	0.74059	0.6183	0	0.77971	0.00012	0.00029	0.74017	3e-05	0.41522	0	8e-05	0.00056	0	0.59949	0.001	0.00032	0.00017	0.96148	0.96148
Nod Like Receptor Signaling Pathway	0.10045	0.73942	0.03312	0.18656	0.00213	7e-05	0.6117	0.02286	0.78606	0.00032	0.00143	0.00143	0.00019	0.08941	0.00537	0.04045	0.00054	0.9632	0.9632
Rig I Like Receptor Signaling Pathway	0.00213	0.94639	2e-05	0.29743	0	0.03642	0.12246	0.98808	0.03828	0	4e-05	0.05448	0	0.00035	0.22607	0	0.00097	0.87207	0.87207
Cytosolic Dna Sensing Pathway	0.00128	0.4964	0	0.18388	0	3e-05	0.2176	0.02394	0.05285	0	1e-05	6e-05	0	0.05269	0.03192	0	0	0.9271	0.9271
Jak Stat Signaling Pathway	0.53973	0.05846	2e-05	0.11604	6e-05	0.00047	0.00146	0.00425	0.17964	0.00136	0.00024	0.06789	0.01536	0.96874	0.03384	0.00231	0.00621	0.10868	0.10868
Hematopoietic Cell Lineage	0.00318	0.4539	0	0.00011	0.29192	0.59871	0.46529	2e-05	0.11296	0.04315	0.22274	0.26858	0.5277	0.91002	0.35781	0.06619	0.22541	0.64621	0.64621
Natural Killer Cell Mediated Cytotoxicity	0.0097	0.58982	0.01385	0.00047	0.22577	0.0262	0.33464	0	0.13237	0.8701	0	0.02003	0.23034	7e-05	0.17111	0.67617	0.00021	0.29118	0.29118
T Cell Receptor Signaling Pathway	1e-05	0.01453	0.8368	6e-05	0.10525	0.28312	0.00822	0.45752	0.76546	0.0006	0	0.01442	4e-05	0.72789	0.70988	0.09832	0.26434	0.01873	0.01873
B Cell Receptor Signaling Pathway	0.00076	0.06956	0.25251	0.02699	0.00707	0.00119	0.00532	0.37837	0.30611	0.08066	0	0.08849	0.25088	0.30812	0.13256	0.00817	0.00069	0.12461	0.12461
Fc Epsilon Ri Signaling Pathway	0.00481	0.13875	0.39351	0.08291	0.08562	0.62652	0.57402	0.37014	0.34036	0.00151	0.00018	0.17883	0.00652	0.19735	0.30877	0.03737	0.26489	0.37296	0.37296
Fc Gamma R Mediated Phagocytosis	0.00045	0.89233	0.06697	0.03146	0.19637	0.70387	0.18974	0.00027	0.22949	0.19852	0	0.7464	0.65787	0.05517	0.65951	0.02971	0.46283	0.36414	0.36414
Leukocyte Transendothelial Migration	0.00113	0.32676	0.06481	0.01801	0.00852	0.35233	0.09685	1e-05	0.49341	0.44101	0.22774	0.14898	0.68152	0.0007	0.37567	0.00525	0.25761	0.19773	0.19773
Intestinal Immune Network For Iga Production	0.32629	0.02978	0.00548	0.89912	0.90353	0.59657	0.0024	0.05412	0.33519	0.04655	8e-05	0.28999	0.00326	0.61948	0.49625	0.04079	0.34158	0.93167	0.93167
Circadian Rhythm Mammal	0.9658	2e-05	0.00027	0.0555	0.97738	0.44745	0.04623	4e-05	0.01446	0.00059	0.68532	0.00152	0.03934	0.42664	0.71916	0.46539	0.37635	0.00149	0.00149
Long Term Potentiation	6e-05	0.00823	0.26455	0.17165	0.00381	0.26486	0.70091	0.77742	0.00314	0	0.00243	0.00966	0.0086	0.17446	0.84707	0.00432	0.21753	0.0257	0.0257
Neurotrophin Signaling Pathway	0.26189	0.00757	0.19907	0.75781	0.16146	0.40531	0.11196	0.77179	0.29156	0.03569	0	0.32336	0.10528	0.03167	0.08547	0.00342	0.46628	0.46914	0.46914
Regulation Of Actin Cytoskeleton	0.04967	0.73417	0.43636	0.424	0.00113	0.16175	0.12875	0.00067	0.22742	0.02529	0.10226	0.18169	0.13598	2e-05	0.84858	0.00033	0.23248	0.27603	0.27603
Gnrh Signaling Pathway	0.18007	0.0142	0.09496	0.30826	0.6515	0.87286	0.04951	0.3796	0.73416	0.00551	0.40642	0.08375	0.00465	0.75311	0.34531	0.39723	0.51021	0.09075	0.09075
Progesterone Mediated Oocyte Maturation	0.97492	0.20672	0.02912	0.84638	0.00553	0.15363	0.18833	0.01947	0.72308	0.03207	0.01579	0.05211	0.03691	0.00016	0.19141	1e-05	0.92916	0.00427	0.00427
Type I Diabetes Mellitus	0.79852	0.00695	0.01676	0.58418	0.99084	0.44046	0.00412	0.00183	0.83246	0.00399	0.00015	0.01525	0.00142	0.31479	0.24814	0.35217	0.1103	0.16219	0.16219
Alzheimers Disease	0.25113	7e-05	0.29085	0.18152	0.00011	0.22684	1e-05	0.00059	0.71	0.91773	0.00064	0.00028	0.66784	0	0.55081	0.00134	0.11477	0.00317	0.00317
Parkinsons Disease	0.00646	0	0.70009	0.07756	0	0.3044	0	2e-05	0.47214	0.05078	1e-05	0	0.12314	0	0.52638	2e-05	0.23708	0	0
Huntingtons Disease	0.00755	0	0.19199	0.03995	7e-05	0.05125	0	9e-05	0.76493	0.29783	0.00314	0	0.42004	0	0.48867	0	0.39099	0	0
Vibrio Cholerae Infection	0.50772	0.39203	0.71867	0.33891	0.05322	0.01991	0.17754	0.00936	0.62901	0.72698	0.92651	0.01279	0.47629	2e-05	0.04233	0.03187	0.00643	0.14795	0.14795
Pathogenic Escherichia Coli Infection	0.0829	3e-05	0.13264	0.03033	0.00241	0.29133	0	0.00398	0.34609	0.95156	0.02565	0.00058	0.48769	8e-05	0.34456	0	0.3125	0	0
Leishmania Infection	0.92063	0.00081	3e-05	0.68413	0.85523	0.00183	0.00243	0	0.79807	0.00027	0	0	0.00025	0.00082	0.05265	0.27395	0.00013	0.04073	0.04073
Colorectal Cancer	0.00839	0.04957	0.60875	0.01008	0.30786	0.41182	0.02583	0.91429	0.68556	0.00668	0.0012	0.0673	0.00059	0.82675	0.62858	0.23955	0.20255	0.07478	0.07478
Endometrial Cancer	0.06162	0.00494	0.44378	0.10081	0.55801	0.53541	0.00648	0.98983	0.93357	0.02094	0.0108	0.23056	0.00749	0.8184	0.27268	0.91966	0.98499	0.01889	0.01889
Glioma	0.48976	0.0967	0.00718	0.30839	0.07312	0.48583	0.58741	0.86452	0.02518	0.00207	0.00329	0.70331	0.08437	0.01799	0.46942	0.00234	0.58148	0.81351	0.81351
Basal Cell Carcinoma	0.00404	0.0228	0.56676	0.00114	0.87757	0.20126	0.00205	0.53497	0.3361	0.06256	0.05785	0.01637	0.00317	0.19403	0.66858	0.91031	0.06883	0.05524	0.05524
Chronic Myeloid Leukemia	0.35947	0.00608	0.03263	0.4664	0.11385	0.51679	0.51787	0.56133	0.02396	0.00526	0	0.31106	0.15142	0.03194	0.29099	0.03002	0.87672	0.08385	0.08385
Acute Myeloid Leukemia	0.4378	0.00775	0.38072	0.24721	0.04562	0.45572	0.0013	0.55178	0.52353	0.90518	0.0001	0.33216	0.66903	0.24258	0.51253	0.06371	0.29038	0.0095	0.0095
Asthma	0.15282	1e-05	0.04089	0.09651	0.0022	0.04356	0.00033	0.00455	0.49694	0.44693	0.02119	0.25939	0.84955	0.39289	0.93293	0.34922	0.38367	0.05102	0.05102
Autoimmune Thyroid Disease	0.76497	0.00036	0.01632	0.33219	0.7652	0.22774	4e-05	0.08188	0.49142	0.00618	2e-05	0.19488	0.00034	0.42565	0.8845	0.24337	0.98461	0.11866	0.11866
Systemic Lupus Erythematosus	0.82018	0	0.50214	0.33318	0.00427	0.03205	0	0.0026	0.46539	0.37014	0.41103	0.01898	0.11189	0.43611	0.00955	0.81148	0.33239	0.01916	0.01916
Allograft Rejection	0.85734	0.00016	0.03286	0.55062	0.35305	0.50186	7e-05	0.00978	0.76662	0.01336	2e-05	0.06868	0.0036	0.75118	0.72693	0.72648	0.75302	0.02442	0.02442
Graft Versus Host Disease	0.42516	8e-05	0.00491	0.64802	0.98285	0.25311	0.00057	7e-05	0.65031	0.00013	1e-05	0.00045	0.00027	0.15198	0.2432	0.0482	0.00535	0.16119	0.16119
Primary Immunodeficiency	0.0949	1e-05	0.00981	0.00033	0.12064	0.00016	0.07645	0.34174	0.00658	0.29813	0	0.68901	0.21404	0.00724	0.04081	0.91252	0.04393	0.00769	0.00769
Viral Myocarditis	0.26964	0.00503	0.34098	0.71471	0.00532	0.14331	0.00158	0.15036	0.63181	0.89443	0.00558	0.57185	0.62476	0.47448	0.78235	0.15221	0.6767	0.15664	0.15664

## Sheet: KEGG Liver
KEGG Liver FDR-Limma	Lethal.J11vsMockforLiver	NonLethal.J2vsMockforLiver	LethalJ11vsJ5forLiver	LethalJ11vsJ2forLiver	NonLethalJ5vsJ2forLiver	NonLethalJ11vsJ2forLiver	LethalvsNonLethalforJ2.Liver	LethalvsNonLethalforJ11.Liver	Lethal.J2vsMockforLiver	Lethal.J5vsMockforLiver	NonLethal.J5vsMockforLiver	NonLethal.J11vsMockforLiver	LethalJ5vsJ2forLiver	NonLethalJ11vsJ5forLiver	LethalvsNonLethalforJ5.Liver
Glycolysis Gluconeogenesis	0	0.09787	0.2792	3e-05	0.0073	0.17318	0.99486	2e-05	0.23297	0	0.0002	0.00627	0	0.40591	0.30932
Citrate Cycle Tca Cycle	0.0909	0.18689	0.20533	0.29918	0.08721	0.78749	0.87843	0.34833	0.49353	0.00045	0.00923	0.21341	0.00025	0.13412	0.61948
Pentose And Glucuronate Interconversions	0	0.33411	0	0	2e-05	0.00036	0.00106	0	1e-05	0	0	2e-05	0.00014	0.27228	0.6925
Ascorbate And Aldarate Metabolism	0	0.24869	0.0001	0	0	0	0.00068	0	0	0	0	0	0	0.23143	0.96443
Fatty Acid Metabolism	0	0.62199	0	0	1e-05	0.01975	0.28544	0	0.71721	0	0.00016	0.05111	0	0.04274	0.13581
Steroid Biosynthesis	0.30588	0.98098	0.04303	0.19261	0.03802	0.51917	0	0.03277	1e-05	0.53041	0.04012	0.56104	3e-05	0.00368	0.00234
Primary Bile Acid Biosynthesis	0	0.57571	0	0	0.34671	0.37386	0.91164	0	0.71002	0.00168	0.15688	0.24112	0.00066	0.8138	0.19583
Steroid Hormone Biosynthesis	0	0.30257	0.00116	0	5e-05	0.03964	0.03338	0	0.0011	0	0	0.00488	0.00014	0.0688	0.98754
Oxidative Phosphorylation	0.0203	0.76553	0.12021	0.02881	1e-05	0.01056	0.58026	0.8216	0.83458	0.53977	3e-05	0.03318	0.69386	0.04274	2e-05
Alanine Aspartate And Glutamate Metabolism	0.75843	0.34107	0.01088	0.9898	0.03802	0.38638	0.11159	0.8136	0.63735	0.00015	0.24317	0.96509	3e-05	0.19164	0.02345
Glycine Serine And Threonine Metabolism	0	0.09787	0.00245	0	0.00018	7e-05	0.01814	0	0.68569	0	0.00718	0.01372	0	0.53394	0.13581
Valine Leucine And Isoleucine Degradation	0	0.02265	1e-05	0	0	6e-05	0.00709	0	0.79116	0	0	0.02779	0	0.00084	0.93852
Lysine Degradation	0.00034	0.58514	0.04303	1e-05	0.04337	0.07073	0.91858	0.0005	0.72354	0.03336	0.16375	0.21341	0.00127	0.64362	0.9293
Arginine And Proline Metabolism	0.03867	0.53076	0.82298	0.03562	0.01798	0.08051	0.40886	0.14627	0.85449	0.00012	0.08716	0.27482	2e-05	0.46635	0.19583
Histidine Metabolism	0.00129	0.89261	0.12279	0.0004	0.13701	0.20593	0.91164	0.00459	0.92923	0.05323	0.21744	0.2753	0.01405	0.64362	0.85663
Tyrosine Metabolism	0	0.95165	0	0	0.1369	0.00094	0.46835	0	0.49353	0.00088	0.14027	0.00094	0.00077	0.40302	0.1434
Tryptophan Metabolism	0	0.64621	0.00116	0	1e-05	0.04951	0.14003	0	0.47851	0	0.00016	0.18126	0	0.02428	0.33335
Beta Alanine Metabolism	0	0.59595	0.32865	0	0.00109	0.03641	0.41717	0	0.78832	0	0.00485	0.11325	0	0.19979	0.22896
Taurine And Hypotaurine Metabolism	0.00509	0.33411	0.08414	0.02278	0.6183	0.13211	0.61836	0.15546	0.19051	0.06307	0.25869	0.02101	0.31815	0.64362	0.65383
Glutathione Metabolism	0.00014	0.2363	0.00049	0.00193	0.56362	0.50208	0.97649	2e-05	0.41877	0.70843	0.9038	0.90323	0.9269	0.84786	0.65141
Starch And Sucrose Metabolism	0	0.33411	0.06461	0	0	0	0.00074	1e-05	1e-05	0	0	0	0	0.07753	0.95669
Glycerolipid Metabolism	0.00028	0.33411	0.08414	5e-05	0.49386	0.50445	0.64234	0	0.80671	0.02236	0.20077	0.95923	0.00421	0.1049	0.54231
Arachidonic Acid Metabolism	2e-05	0.30257	0.06503	0.00113	0.86665	0.54182	0.40492	0.00026	0.0463	0.00826	0.83733	0.12766	0.25621	0.43853	0.02345
Linoleic Acid Metabolism	0.00166	0.46423	0.39302	0.00456	0.6378	0.67194	0.17089	0.00087	0.68569	0.03423	0.9038	0.88812	0.03445	0.81615	0.10776
Pyruvate Metabolism	3e-05	0.09839	0.41424	0.00117	0.00736	0.48406	0.93069	0.0002	0.23883	0.0001	0.00061	0.06057	0.00054	0.07763	0.99288
Glyoxylate And Dicarboxylate Metabolism	0.03439	0.9768	0.27432	0.02299	0.47666	0.17702	0.89643	7e-05	0.85449	0.78419	0.44979	0.18436	0.41098	0.64362	0.12938
Propanoate Metabolism	0	0.98098	0.41424	0	0	0.0187	0.24723	1e-05	0.37921	0	0	0.02101	0	0.00056	0.46161
Butanoate Metabolism	0	0.58514	0.00074	0	1e-05	0.02128	0.61465	0	0.31034	0	0	0.00488	0	0.03345	0.76052
Retinol Metabolism	0	0.09787	0	0	0.00167	8e-05	0.00074	0	0	0	3e-05	0	0	0.82306	0.00234
Porphyrin And Chlorophyll Metabolism	0.02517	0.41817	0.41424	0.3867	0.10521	0.90739	0.11159	0.00612	0.01145	0.09692	0.04395	0.74308	0.92403	0.09333	0.6925
Limonene And Pinene Degradation	0	0.95165	0.01964	0	0.00399	0.17253	0.55836	0	0.53209	0.00015	0.00289	0.11763	0.00021	0.13761	0.9281
Aminoacyl Trna Biosynthesis	0.05351	0.04867	0.12021	0.00315	0.64532	0.3315	0.55195	0.00369	0.46658	0.53977	0.78787	0.77512	0.07583	0.84786	0.24532
Metabolism Of Xenobiotics By Cytochrome P450	0	0.17729	0	0	0.00597	0.0021	0.00193	0	0	0	0.00018	4e-05	0	0.88576	0.00201
Drug Metabolism Cytochrome P450	0	0.2065	0	0	0.00023	0	0.01137	0	4e-05	0	1e-05	0	0	0.77823	0.00361
Drug Metabolism Other Enzymes	0	0.4203	0.00011	0	0.02722	0.00044	0.16046	0	0.01786	0	0.00317	3e-05	0.00024	0.81615	0.22896
Biosynthesis Of Unsaturated Fatty Acids	0	0.00322	0	2e-05	0.0073	0.20915	0.00068	0	0	0.00046	0.0001	0.01019	0.80093	0.16005	0.20755
Abc Transporters	1e-05	0.33411	0.05045	0.00063	0.1369	0.17318	0.55645	0.00344	0.11243	0.00184	0.01738	0.01794	0.08535	0.77447	0.99929
Ribosome	0.99857	2e-05	0.87306	0.99061	0	0.00331	0.00068	0.94896	0.90908	0.97324	0.00078	0.83277	0.90344	0.00132	1e-05
Dna Replication	0.00925	0.48045	0.00641	0.01121	0.34913	0.0406	0.40363	0.15546	0.87489	0.96057	0.66717	0.18436	0.93893	0.65147	0.60246
Spliceosome	0.00011	0.33411	0.40326	0.00056	0.00051	0.00145	0.14798	0.06218	0.71002	0.00357	0.00722	0.03331	0.00509	0.54038	0.9281
Proteasome	0	0.9768	0.82298	0	0	0	0.00297	0.00011	0.01907	0	0	0	0	0.43984	0.05857
Ppar Signaling Pathway	0	0.56381	0	0	0.77746	0.88508	0.97186	0	0.85449	0.05738	0.76608	0.99439	0.03056	0.46465	0.28454
Calcium Signaling Pathway	0.14051	0.4203	0.70286	0.9898	0.25524	0.20915	0.14003	0.95666	0.01234	0.02236	0.05545	0.03148	0.77413	0.82459	0.99288
Cytokine Cytokine Receptor Interaction	0.00011	0.95165	0.00364	7e-05	0.63121	0.66476	0.82528	1e-05	0.90179	0.39218	0.76608	0.86292	0.33516	0.82132	0.74003
Chemokine Signaling Pathway	0.00014	0.58514	0.12053	0.00056	0.50687	0.00764	0.97767	0.28195	0.62074	0.0115	0.25869	0.00121	0.01862	0.29382	0.43892
Neuroactive Ligand Receptor Interaction	0.00135	0.2363	0.71256	0.04999	0.04227	0.02128	0.80223	0.9429	0.19051	0.00111	0.00289	0.00042	0.02936	0.84786	0.9868
Cell Cycle	0	0.75119	0.00621	0	0.34671	8e-05	0.55195	0.05316	0.79178	0.02827	0.45454	0.00064	0.03011	0.09672	0.33166
Ubiquitin Mediated Proteolysis	0.0254	0.33411	0.82298	0.07856	0.6183	0.17702	0.98635	0.86416	0.62074	0.00633	0.31773	0.02101	0.00596	0.71834	0.30932
Peroxisome	0	0.89261	0	0	0.10417	0.05136	0.15957	0	0.31034	0.00607	0.15688	0.1053	0.02465	0.77823	0.54231
Apoptosis	0.00131	0.82657	0.67721	0.00338	0.86665	0.22679	0.89861	0.04867	0.7102	0.005	0.78787	0.14327	0.00332	0.46454	0.01083
Focal Adhesion	0.39814	0.89261	0.32374	0.83363	0.00564	0.07073	0.32655	0.71258	0.30653	0.02086	0.00456	0.0423	0.09375	0.42488	0.61948
Ecm Receptor Interaction	0.00749	0.79023	0.67998	0.08714	0.00506	1e-05	0.26979	0.3951	0.15873	0.00021	0.00235	0	0.00349	0.61057	0.9281
Cell Adhesion Molecules Cams	0.04423	0.33411	0.07198	0.00117	0.48812	0.85602	0.00709	0.20631	0.24876	0.88779	0.87502	0.34932	0.15887	0.40591	0.6207
Complement And Coagulation Cascades	0.01928	0.00971	0.25261	0.00113	0	0.00764	0.25866	0.02915	0.53209	0.17761	2e-05	0.53805	0.00715	0.00016	0.00032
Antigen Processing And Presentation	0	0.00322	0.95504	0	0.0073	0.06165	0.73941	0.00152	0.13248	0	1e-05	2e-05	0	0.36135	0.12871
Toll Like Receptor Signaling Pathway	0.00133	0.09748	0.95504	0.02507	0.89117	0.85602	0.99486	0.01723	0.27677	0.00174	0.35577	0.19364	0.00302	0.97363	0.01841
Nod Like Receptor Signaling Pathway	0.0144	0.96535	0.46096	0.00128	0.92054	0.6833	0.55397	0.0355	0.71002	0.07089	0.98184	0.62159	0.00538	0.64362	0.06538
Rig I Like Receptor Signaling Pathway	0.03439	0.09748	0.02626	0.98548	0.21952	0.25146	0.26979	0.02976	0.01129	0.00025	0.03972	0.74308	0.00332	0.01307	0.26855
Cytosolic Dna Sensing Pathway	1e-05	0.05195	0.53078	0.01405	0.05674	0.45803	0.32655	0.00662	0.00573	0	0.00289	0.01019	7e-05	0.30515	0.09034
Jak Stat Signaling Pathway	0.00014	0.09787	0.0387	0.00265	0.77677	0.50208	0.91164	0.01531	0.35519	0.23002	0.83733	0.0423	0.50347	0.32107	0.33335
Natural Killer Cell Mediated Cytotoxicity	7e-05	0.68279	0.0463	0	0.67309	0.00525	0.40492	0.21897	0.7222	0.05227	0.45153	0.00128	0.00221	0.17661	0.40903
T Cell Receptor Signaling Pathway	0.00056	0.30257	0.00245	0.00095	0.98518	0.02128	0.48695	0.8136	0.86843	0.63028	0.59808	0.00089	0.82666	0.07255	0.84985
Fc Gamma R Mediated Phagocytosis	0.00437	0.22312	0.05446	0.01041	0.96692	0.32923	0.46632	0.33973	0.81954	0.33938	0.63069	0.03684	0.49481	0.40591	0.92997
Intestinal Immune Network For Iga Production	0.00262	0.56381	0.02816	5e-05	0.94766	0.54407	0.04357	0.03387	0.3093	0.53977	0.70784	0.2753	0.04854	0.75403	0.98186
Type I Diabetes Mellitus	1e-05	0.33411	0.04597	0	0.84967	0.21454	0.32655	0.00417	0.90908	0.0336	0.4469	0.02916	0.00196	0.50369	0.21772
Proximal Tubule Bicarbonate Reclamation	0.04837	0.58514	0.98343	0.03396	0.05004	0.29959	0.80223	0.046	0.90179	0.01124	0.25869	0.63247	0.00038	0.42834	0.2989
Parkinsons Disease	0.00158	0.4203	0.44882	0.02423	0	0.00033	0.01388	0.4164	0.30653	0.02923	0	0.01019	0.16996	0.00545	0.00045
Huntingtons Disease	0.03672	0.8855	0.98177	0.02507	0.00018	0.00764	0.8461	0.94896	0.92923	0.01496	0.00047	0.02007	0.00548	0.25147	0.22896
Pathogenic Escherichia Coli Infection	0.00509	0.89261	0.4381	0.02063	0.92054	0.0021	0.59569	0.94896	0.49353	0.02781	0.83733	0.00126	0.0935	0.02428	0.06538
Leishmania Infection	1e-05	0.36149	0.02538	0	0.92054	0.17318	0.14003	0.0068	0.62074	0.03779	0.80896	0.02293	0.00175	0.26911	0.12764
Acute Myeloid Leukemia	0.01951	0.52602	0.99414	0.23914	0.05776	0.00464	0.46632	0.9429	0.18326	0.00997	0.02289	0.00043	0.07583	0.78557	0.9826
Asthma	0.07377	0.98098	0.20533	0.00063	0.89117	0.36808	0.03338	0.3519	0.05402	0.63551	0.85438	0.40725	0.01247	0.64362	0.9281
Autoimmune Thyroid Disease	0	0.4203	0.04144	0	0.63741	0.27602	0.24682	0.00086	0.71721	0.03064	0.32188	0.05499	0.00046	0.75064	0.30932
Systemic Lupus Erythematosus	0.07999	0.06042	0.0108	0.40501	0.36939	0.29959	0.73941	0.86416	0.35233	0	0.02429	0.00839	0	0.97428	0.00941
Allograft Rejection	3e-05	0.33411	0.16366	0	0.80628	0.23324	0.17089	0.01006	0.76293	0.0115	0.38869	0.02818	0.00012	0.56642	0.12871
Graft Versus Host Disease	0	0.33411	0.00321	0	0.72118	0.17702	0.14003	0.00011	0.69445	0.02781	0.31773	0.01975	0.00023	0.56642	0.26855
Primary Immunodeficiency	0.00014	0.4203	0.09117	5e-05	0.04337	0.01861	0.55645	0.28195	0.96456	0.04264	0.0064	0.00147	0.00898	0.82459	0.56003
Viral Myocarditis	0.00044	0.64621	0.16148	0	0.99228	0.06611	0.14003	0.10603	0.41527	0.05459	0.84401	0.01794	0.00025	0.17661	0.07227
KEGG Liver P value-Limma	Lethal.J11vsMockforLiver	NonLethal.J2vsMockforLiver	LethalJ11vsJ5forLiver	LethalJ11vsJ2forLiver	NonLethalJ5vsJ2forLiver	NonLethalJ11vsJ2forLiver	LethalvsNonLethalforJ2.Liver	LethalvsNonLethalforJ11.Liver	Lethal.J2vsMockforLiver	Lethal.J5vsMockforLiver	NonLethal.J5vsMockforLiver	NonLethal.J11vsMockforLiver	LethalJ5vsJ2forLiver	NonLethalJ11vsJ5forLiver	LethalvsNonLethalforJ5.Liver
Glycolysis Gluconeogenesis	0	0.00694	0.11108	1e-05	0.001	0.05104	0.98631	0	0.04497	0	2e-05	0.00074	0	0.13749	0.09064
Citrate Cycle Tca Cycle	0.03958	0.02211	0.07462	0.1705	0.01922	0.6609	0.66283	0.15543	0.20034	7e-05	0.00164	0.08275	4e-05	0.01659	0.32973
Pentose And Glucuronate Interconversions	0	0.06353	0	0	0	2e-05	4e-05	0	0	0	0	0	2e-05	0.06193	0.41699
Ascorbate And Aldarate Metabolism	0	0.03877	1e-05	0	0	0	1e-05	0	0	0	0	0	0	0.04604	0.83285
Fatty Acid Metabolism	0	0.30765	0	0	0	0.00276	0.07485	0	0.48467	0	1e-05	0.01346	0	0.00318	0.02155
Steroid Biosynthesis	0.15788	0.97571	0.00796	0.09941	0.00659	0.32657	0	0.00863	0	0.31083	0.00884	0.35193	0	0.0001	9e-05
Primary Bile Acid Biosynthesis	0	0.24452	0	0	0.12423	0.18693	0.7641	0	0.46117	0.00028	0.04293	0.09823	0.00011	0.67706	0.03533
Steroid Hormone Biosynthesis	0	0.05291	0.00011	0	0	0.00682	0.00307	0	5e-05	0	0	0.00053	2e-05	0.00555	0.88666
Oxidative Phosphorylation	0.00666	0.44039	0.03556	0.01053	0	0.00131	0.30573	0.52876	0.65958	0.32502	0	0.00767	0.49988	0.00322	0
Alanine Aspartate And Glutamate Metabolism	0.63668	0.08985	0.00152	0.93188	0.00675	0.19942	0.01258	0.50341	0.35294	2e-05	0.07975	0.92877	0	0.03503	0.00177
Glycine Serine And Threonine Metabolism	0	0.00947	0.00025	0	1e-05	0	0.00146	0	0.4063	0	0.0012	0.00199	0	0.25262	0.0208
Valine Leucine And Isoleucine Degradation	0	0.00061	0	0	0	0	0.00041	0	0.58859	0	0	0.00553	0	1e-05	0.76696
Lysine Degradation	8e-05	0.27085	0.0081	0	0.00823	0.01518	0.78523	8e-05	0.50181	0.01004	0.04578	0.08376	0.00023	0.40735	0.74943
Arginine And Proline Metabolism	0.01393	0.20396	0.67702	0.0136	0.0029	0.01775	0.14728	0.04797	0.7033	1e-05	0.02109	0.12116	0	0.19807	0.0358
Histidine Metabolism	0.00032	0.65113	0.03961	8e-05	0.0383	0.06793	0.7646	0.00094	0.89426	0.01803	0.06897	0.12581	0.00393	0.40896	0.63134
Tyrosine Metabolism	0	0.78507	0	0	0.03754	7e-05	0.1964	0	0.20166	0.00014	0.03695	8e-05	0.00014	0.12386	0.0239
Tryptophan Metabolism	0	0.33477	0.0001	0	0	0.00905	0.01922	0	0.18266	0	1e-05	0.06529	0	0.00133	0.10586
Beta Alanine Metabolism	0	0.29157	0.13782	0	0.00011	0.00607	0.15924	0	0.57641	0	0.00076	0.0347	0	0.03759	0.05122
Taurine And Hypotaurine Metabolism	0.00151	0.08622	0.02217	0.00759	0.33063	0.03196	0.34575	0.05349	0.03278	0.02238	0.0904	0.0037	0.16079	0.42133	0.36207
Glutathione Metabolism	3e-05	0.03557	4e-05	0.00051	0.27878	0.30233	0.88631	0	0.14635	0.51825	0.84725	0.83152	0.81229	0.79132	0.35723
Starch And Sucrose Metabolism	0	0.07381	0.01424	0	0	0	2e-05	0	0	0	0	0	0	0.0075	0.80753
Glycerolipid Metabolism	6e-05	0.07171	0.02186	1e-05	0.22004	0.31461	0.36261	0	0.61475	0.00553	0.06045	0.91282	0.00097	0.01241	0.24041
Arachidonic Acid Metabolism	0	0.05148	0.01469	0.00027	0.6525	0.37286	0.14298	4e-05	0.00423	0.00169	0.65276	0.04091	0.12122	0.16739	0.00168
Linoleic Acid Metabolism	0.00046	0.15973	0.18987	0.0013	0.37074	0.51047	0.03297	0.00015	0.4092	0.01067	0.8241	0.78785	0.01111	0.69405	0.01217
Pyruvate Metabolism	1e-05	0.01005	0.21365	0.0003	0.00111	0.28331	0.81071	3e-05	0.04751	1e-05	7e-05	0.01661	9e-05	0.00793	0.91851
Glyoxylate And Dicarboxylate Metabolism	0.01202	0.90348	0.10471	0.00779	0.20245	0.05615	0.70949	1e-05	0.69944	0.64506	0.22973	0.06798	0.22414	0.43307	0.01787
Propanoate Metabolism	0	0.96713	0.21074	0	0	0.00251	0.05317	0	0.12233	0	0	0.00384	0	1e-05	0.18117
Butanoate Metabolism	0	0.28238	6e-05	0	0	0.00329	0.33732	0	0.08843	0	0	0.00055	0	0.00216	0.52337
Retinol Metabolism	0	0.00658	0	0	0.00018	0	2e-05	0	0	0	0	0	0	0.72436	8e-05
Porphyrin And Chlorophyll Metabolism	0.00839	0.11691	0.2138	0.23701	0.02546	0.883	0.0128	0.00128	0.00074	0.03752	0.00992	0.55558	0.79984	0.01004	0.41446
Limonene And Pinene Degradation	0	0.80789	0.00296	0	0.00045	0.04749	0.27808	0	0.2322	2e-05	0.0004	0.03668	3e-05	0.01776	0.73812
Aminoacyl Trna Biosynthesis	0.02071	0.00157	0.03648	0.00086	0.38164	0.14258	0.25066	0.00071	0.17309	0.33373	0.55061	0.61909	0.02652	0.80219	0.05935
Metabolism Of Xenobiotics By Cytochrome P450	0	0.01906	0	0	0.00077	0.00017	8e-05	0	0	0	2e-05	0	0	0.85537	5e-05
Drug Metabolism Cytochrome P450	0	0.02553	0	0	2e-05	0	0.00073	0	0	0	0	0	0	0.60393	0.00016
Drug Metabolism Other Enzymes	0	0.1261	1e-05	0	0.00454	3e-05	0.0292	0	0.00134	0	0.00046	0	3e-05	0.69878	0.05404
Biosynthesis Of Unsaturated Fatty Acids	0	5e-05	0	0	0.00102	0.07137	1e-05	0	0	7e-05	1e-05	0.00136	0.62438	0.02237	0.04017
Abc Transporters	0	0.07265	0.01031	0.00014	0.03706	0.05214	0.27224	0.00065	0.01269	0.00033	0.00318	0.00277	0.03212	0.59505	0.95093
Ribosome	0.99485	0	0.75572	0.96802	0	0.0003	1e-05	0.77585	0.81991	0.94301	9e-05	0.70264	0.75702	3e-05	0
Dna Replication	0.00283	0.1679	0.00079	0.0034	0.12764	0.0072	0.13743	0.05332	0.73378	0.91409	0.39456	0.06839	0.82787	0.45883	0.31095
Spliceosome	2e-05	0.07071	0.1973	0.00012	5e-05	0.00011	0.02307	0.01839	0.45587	0.00065	0.00124	0.00788	0.0012	0.26148	0.74306
Proteasome	0	0.91575	0.67605	0	0	0	0.00014	2e-05	0.00154	0	0	0	0	0.17026	0.00472
Ppar Signaling Pathway	0	0.23597	0	0	0.53921	0.85177	0.85691	0	0.69423	0.02005	0.48944	0.99439	0.00969	0.19485	0.07649
Calcium Signaling Pathway	0.06414	0.12293	0.51392	0.9297	0.07959	0.07196	0.01857	0.87951	0.00086	0.00543	0.01282	0.00681	0.58684	0.74831	0.92349
Cytokine Cytokine Receptor Interaction	2e-05	0.80839	0.00041	1e-05	0.35633	0.49321	0.57681	0	0.79428	0.20033	0.49013	0.75076	0.17345	0.71534	0.48315
Chemokine Signaling Pathway	3e-05	0.27414	0.03823	0.00012	0.24009	0.00083	0.91239	0.11759	0.33597	0.0026	0.08739	0.0001	0.00541	0.07425	0.16659
Neuroactive Ligand Receptor Interaction	0.00036	0.03462	0.53622	0.01935	0.00773	0.00332	0.54394	0.70388	0.0338	0.00018	0.0004	3e-05	0.009	0.80228	0.88069
Cell Cycle	0	0.4281	0.00073	0	0.12489	0	0.24891	0.01543	0.59596	0.00806	0.23705	4e-05	0.00939	0.01092	0.10342
Ubiquitin Mediated Proteolysis	0.0086	0.08493	0.67253	0.0321	0.33493	0.05605	0.94216	0.58104	0.31233	0.00126	0.12812	0.00381	0.0015	0.53296	0.09096
Peroxisome	0	0.66446	0	0	0.02408	0.00966	0.02659	0	0.08819	0.00118	0.04302	0.03057	0.00742	0.60989	0.24492
Apoptosis	0.00033	0.52883	0.47696	0.00095	0.66164	0.08258	0.72532	0.01387	0.46583	0.00094	0.53404	0.04843	0.00073	0.19231	0.00058
Focal Adhesion	0.2269	0.66223	0.13235	0.69834	0.0007	0.01521	0.09547	0.40474	0.0785	0.00494	0.00069	0.01049	0.0368	0.15305	0.32953
Ecm Receptor Interaction	0.00226	0.47543	0.48622	0.03795	0.0006	0	0.06215	0.18056	0.02304	3e-05	0.00029	0	0.00079	0.3217	0.74348
Cell Adhesion Molecules Cams	0.01617	0.08122	0.01703	0.00029	0.20994	0.8119	0.00042	0.07986	0.05216	0.83051	0.748	0.17339	0.06577	0.12901	0.33705
Complement And Coagulation Cascades	0.00611	0.00021	0.09371	0.00027	0	0.0009	0.05702	0.00737	0.23458	0.07448	0	0.33267	0.00188	0	1e-05
Antigen Processing And Presentation	0	4e-05	0.89344	0	0.00106	0.01226	0.46102	0.00028	0.01852	0	0	0	0	0.10491	0.01597
Toll Like Receptor Signaling Pathway	0.00034	0.00576	0.90369	0.00882	0.73008	0.80057	0.96995	0.00408	0.05952	0.0003	0.14919	0.07288	0.00062	0.96316	0.00119
Nod Like Receptor Signaling Pathway	0.00449	0.84078	0.25774	0.00033	0.81026	0.53883	0.25718	0.00973	0.44935	0.02577	0.97128	0.41774	0.0013	0.44064	0.00578
Rig I Like Receptor Signaling Pathway	0.01193	0.00551	0.00424	0.8954	0.06609	0.09464	0.06382	0.00768	0.00067	4e-05	0.00854	0.55821	0.00073	0.00063	0.07016
Cytosolic Dna Sensing Pathway	0	0.00212	0.3139	0.00446	0.01159	0.26349	0.09227	0.00142	0.00031	0	0.0004	0.00142	1e-05	0.08039	0.00923
Jak Stat Signaling Pathway	3e-05	0.00768	0.00666	0.00071	0.52737	0.30072	0.75033	0.00354	0.10694	0.10264	0.64048	0.01069	0.3167	0.08631	0.11024
Natural Killer Cell Mediated Cytotoxicity	1e-05	0.37359	0.00921	0	0.40612	0.00054	0.14368	0.08712	0.49451	0.01742	0.23305	0.00012	0.00044	0.02885	0.14954
T Cell Receptor Signaling Pathway	0.00014	0.05368	0.00024	0.00022	0.93221	0.00313	0.2091	0.50741	0.72369	0.4285	0.33763	7e-05	0.65333	0.00624	0.6214
Fc Gamma R Mediated Phagocytosis	0.00124	0.02999	0.01142	0.00308	0.89934	0.13969	0.19305	0.14795	0.63007	0.16787	0.35943	0.00891	0.30093	0.132	0.75498
Intestinal Immune Network For Iga Production	0.00073	0.23644	0.00469	1e-05	0.87633	0.37734	0.00445	0.00911	0.08471	0.32228	0.42623	0.12564	0.01592	0.57161	0.85517
Type I Diabetes Mellitus	0	0.08435	0.0089	0	0.61669	0.07497	0.09656	0.00083	0.80795	0.0103	0.21624	0.00611	0.00038	0.22687	0.04565
Proximal Tubule Bicarbonate Reclamation	0.0182	0.2629	0.96757	0.01278	0.00995	0.12402	0.55035	0.01286	0.78767	0.00242	0.08958	0.43185	6e-05	0.16024	0.08356
Parkinsons Disease	0.00043	0.13213	0.24372	0.00834	0	2e-05	0.00104	0.20372	0.07703	0.00849	0	0.00141	0.07219	0.0002	1e-05
Huntingtons Disease	0.01303	0.62305	0.95538	0.0089	2e-05	0.00088	0.60244	0.81783	0.88332	0.00346	5e-05	0.00334	0.00135	0.0514	0.05368
Pathogenic Escherichia Coli Infection	0.0015	0.67521	0.23338	0.00665	0.81812	0.00018	0.32027	0.73465	0.19827	0.00768	0.64103	0.00011	0.03619	0.00144	0.00598
Leishmania Infection	0	0.09717	0.00396	0	0.82155	0.04975	0.02108	0.0015	0.30915	0.01199	0.5828	0.00431	0.00033	0.05787	0.0151
Acute Myeloid Leukemia	0.00629	0.19269	0.99414	0.12986	0.01211	0.00045	0.18818	0.70454	0.0298	0.00209	0.00443	3e-05	0.02731	0.64064	0.86161
Asthma	0.02984	0.9705	0.07507	0.00014	0.71684	0.18044	0.00323	0.15892	0.00523	0.43734	0.70171	0.21676	0.00342	0.44405	0.72209
Autoimmune Thyroid Disease	0	0.13558	0.00735	0	0.36668	0.11037	0.05175	0.00015	0.48016	0.00906	0.13152	0.01478	7e-05	0.56096	0.09147
Systemic Lupus Erythematosus	0.03316	0.00292	0.00145	0.25525	0.13703	0.12344	0.455	0.58233	0.10418	0	0.00496	0.00104	0	0.96904	0.00046
Allograft Rejection	0	0.0672	0.05631	0	0.56787	0.08652	0.03307	0.00227	0.53733	0.00259	0.17554	0.00576	1e-05	0.29038	0.01661
Graft Versus Host Disease	0	0.06855	0.00035	0	0.45326	0.05528	0.01978	2e-05	0.42563	0.00752	0.1279	0.00319	3e-05	0.29539	0.07075
Primary Immunodeficiency	3e-05	0.12794	0.02451	1e-05	0.00839	0.0024	0.26835	0.11824	0.93345	0.01398	0.00103	0.00015	0.00241	0.74923	0.26901
Viral Myocarditis	0.0001	0.33123	0.05383	0	0.95178	0.01351	0.02072	0.03193	0.14289	0.01878	0.67217	0.0028	4e-05	0.02947	0.00699

## Sheet: Reactome PBMC
Reactome PBMC FDR-Limma	NonLethal.2d_vs_Mock.28d	NonLethal.4d_vs_Mock.28d	NonLethal.10d_vs_Mock.28d	Lethal.2d_vs_Mock.28d	Lethal.4d_vs_Mock.28d	Lethal.10d_vs_Mock.28d	Lethal.2d_vs_NonLethal.2d	Lethal.4d_vs_NonLethal.4d	Lethal.10d_vs_NonLethal.10d	Lethal.2d_vs_Lethal.4d	Lethal.2d_vs_Lethal.10d	Lethal.4d_vs_Lethal.10d	NonLethal.2d_vs_NonLethal.4d	NonLethal.2d_vs_NonLethal.10d	NonLethal.4d_vs_NonLethal.10d
Translation	6e-05	0.00437	0	0.92819	0	0.50047	3e-05	0	0.12037	0.56258	0.06925	0.13095	0	0	0
Pyruvate Metabolism And Citric Acid Tca Cycle	0.51341	0.00759	0.0108	0.02105	0.97016	0.61844	0.00062	0.00368	0.63606	0.00299	0.00948	0.96926	0.01053	0.9954	0.00441
Formation Of The Ternary Complex And Subsequently The 43s Complex	0.00094	0.1472	0.00027	0.64736	9e-05	0.97733	0.03383	0	0.02629	0.1269	0.01051	0.3169	0	0	0.03381
Activation Of The Pre Replicative Complex	0.05029	0	0.15376	0.00063	0.53637	0.32095	0	0	0.00012	4e-05	0.33168	1e-05	0	0.01846	0
Signaling By Rho Gtpases	0.09393	0.07041	0.41082	0.12036	0.8501	0.73965	0.00253	0.0309	0.63606	0.11928	0.02975	0.39144	0.00491	0.92562	0.00206
Signaling By Wnt	0.48618	0.00159	0	1e-05	0.67647	1e-05	0	0	0.0133	0	0	0.5861	7e-05	0.0999	0
Metabolism Of Non Coding Rna	0.58867	6e-05	0.10671	0.04812	0.92841	0.63094	0.00277	0.0031	0.69491	0.13358	0.45004	0.58915	0.00075	0.08697	0.0278
Signalling By Ngf	0.07551	0.00035	0.96493	0.26598	0.85835	0.05021	0.40644	0.79121	0.39418	0.18634	0.86971	0.12606	0.0071	0.00512	0.521
Signaling By Scf Kit	0.03111	0.02396	0.91866	0.92933	0.36259	0.06586	0.31398	0.28373	0.56169	0.55583	0.79439	0.587	0.00358	0.00418	0.44547
Developmental Biology	0.0006	0	0.33935	0.2493	0.87235	0.00016	0.02696	0.09881	0.03831	0.8424	0.30043	0.02294	0.00012	0.00092	0.09991
Cross Presentation Of Soluble Exogenous Antigens Endosomes	0.62201	0.00097	0	0	0.38371	0	0	0	0.00099	0	0	0.56612	1e-05	0.08829	0
Tca Cycle And Respiratory Electron Transport	0.00797	1e-05	0	6e-05	0.2718	0.30892	0	0	0.62971	0	1e-05	0.65389	0	0.04049	0
Bmal1 Clock Npas2 Activates Circadian Expression	0.01209	0.04303	0.68129	0.0933	0.8183	0.10084	0.00291	0.20624	0.79103	0.53357	0.23445	0.46772	0.00319	0.07153	0.08458
Antigen Processing Cross Presentation	0.77119	0.34506	0	0.00012	0.58778	0	0	0	0.00022	0	0	0.40959	0.01101	0.00092	0
Growth Hormone Receptor Signaling	0.1085	0.00193	0.31885	0.12836	0.595	0.14415	0.94752	0.10027	0.33542	0.38043	0.30043	0.76052	0.02381	0.00587	0.80973
Trif Mediated Tlr3 Signaling	0.07551	0.00434	0.00294	0.39177	0.76944	0.00097	0.99199	0.69639	0.25198	0.13117	0.61271	0.38815	0.06018	0.02316	0.8102
Er Phagosome Pathway	0.93688	0.00877	0	0	0.7402	0	0	0	0.00061	0	0	0.48239	1e-05	0.051	0
Meiosis	0.29446	0	0.50235	0.79028	0.17753	0.72408	0.00906	0	3e-05	0.00057	0.99789	0	0.00017	0.89369	7e-05
G0 And Early G1	0.17516	0	0.39275	0.00941	0.59771	0.65591	4e-05	0	0.01354	0.002	0.17566	0.05351	0	0.31309	0
Immunoregulatory Interactions Between A Lymphoid And A Non Lymphoid Cell	0.02141	0.02845	0.23766	0.04812	0.3359	0.69548	0.00039	0.15593	0.2668	0.0147	0.00037	0.08096	0.03149	0.41991	0.05889
Resolution Of Ap Sites Via The Multiple Nucleotide Patch Replacement Pathway	0.32414	0.1337	0.90903	0.18912	0.52083	0.77796	0.00897	0.0338	0.89085	0.15083	0.27377	0.80562	0.01376	0.25215	0.09909
Cell Cycle	0.031	0	0	0	0.46276	0	0	0	0	0	4e-05	0	0	0.0221	0
Signaling By Erbb4	0.00129	0.10044	0.92499	0.61866	0.42422	0.04707	0.09847	0.39094	0.40711	0.64096	0.99092	0.30813	0.00169	0.00086	0.39276
Orc1 Removal From Chromatin	0.93688	0	0	0	0.69593	0	0	0	1e-05	0	2e-05	0.01446	0	0.67236	0
Antiviral Mechanism By Ifn Stimulated Genes	0.00413	0.0115	1e-05	0.0008	0.01123	0	0.47797	0.591	9e-05	0.14243	0.86083	0.09714	0.92932	0.08697	0.17839
Sphingolipid De Novo Biosynthesis	0.13624	0.03466	0.46105	0.74209	0.67528	0.6409	0.04721	0.05625	0.27387	0.72688	0.93212	0.63712	0.00333	0.18879	0.03172
Srp Dependent Cotranslational Protein Targeting To Membrane	2e-05	0.00282	0	0.86734	0	0.64149	0.00014	0	0.04253	0.18354	0.02667	0.34586	0	0	0
Pi3k Events In Erbb4 Signaling	0.00029	0.02622	0.98984	0.21411	0.23677	0.09839	0.00134	0.06109	0.82652	0.53631	0.45004	0.72034	0.00027	0.01641	0.03192
Shc1 Events In Erbb4 Signaling	0.04857	0.20042	0.1888	0.51745	0.43496	0.33163	0.5452	0.44919	0.77966	0.53065	0.48635	0.89792	0.02984	0.00274	0.75976
Pi3k Events In Erbb2 Signaling	0.00094	0.01744	0.99475	0.21458	0.37351	0.07372	0.00441	0.11906	0.95176	0.75191	0.50952	0.58045	0.00074	0.01442	0.07013
Nuclear Signaling By Erbb4	0.00536	0.19615	0.95074	0.98444	0.25886	0.43187	0.1668	0.11516	0.67488	0.97826	0.92308	0.97076	0.00402	0.00365	0.37945
Association Of Licensing Factors With The Pre Replicative Complex	0.56634	4e-05	0.60979	0.31067	0.99023	0.40588	0.05228	0.00131	0.00616	0.1269	0.93134	0.0074	0.00513	0.45871	0.01185
Pre Notch Transcription And Translation	0.06915	0.47541	0.30342	0.23458	0.85826	0.32998	0.02916	0.25966	0.52874	0.83184	0.1515	0.01791	0.00602	0.28115	0.03662
Degradation Of The Extracellular Matrix	0.01605	0.91396	0.14211	0.3295	0.00082	0.07699	0.01146	0.00214	0.46027	0.00175	0.00156	0.96703	0.09809	0.18111	0.00152
Mitochondrial Protein Import	0.08888	0.02583	0.07846	0.04812	0.38371	0.85029	0.00025	0.00015	0.9046	0.03981	0.09508	0.86799	3e-05	0.09359	0.00166
Trafficking And Processing Of Endosomal Tlr	0.00059	0.00193	2e-05	0.73152	0.00523	0.00252	0.19938	0.04203	0.56202	0.92511	0.60966	0.16395	0.0033	0.00966	0.26996
Downstream Signaling Events Of B Cell Receptor Bcr	0.03579	0.20948	0	0.02512	0.19751	0	0.01928	0.0019	0.00201	9e-05	0.028	0.13537	0.25818	0.01208	0.00109
Activation Of Nf Kappab In B Cells	0.33557	0.00434	0	0	0.25886	0	0	0	0.00018	0	3e-05	0.34163	0.00177	0.02351	0
Extracellular Matrix Organization	0.56634	0.54731	0.97978	0.10728	0.01429	0.50047	0.03372	0.03699	0.85706	0.0072	0.00157	0.66206	0.30055	0.20983	0.05191
Notch1 Intracellular Domain Regulates Transcription	0.02141	0.87854	0.58359	0.44602	0.72056	0.3267	0.00648	0.22459	0.53821	0.47158	0.09203	0.13165	0.00699	0.16228	0.11955
Signaling By Notch1	0.01285	0.28801	0.50431	0.31067	0.67684	0.38152	0.00392	0.07547	0.65874	0.55583	0.38932	0.56338	0.00069	0.00966	0.1567
Signaling By Bmp	0.02456	0.66633	0.85972	0.04812	0.24146	0.27324	0.00038	0.01576	0.68465	0.03207	0.00203	0.30414	0.00359	0.46948	0.00899
Cell Surface Interactions At The Vascular Wall	0.61811	0.00012	0.20565	0.9376	0.08228	0.29336	0.3694	0.4094	0.42596	0.0191	0.05051	0.90134	0.83742	0.00917	0.18268
Acyl Chain Remodelling Of Pi	0.16359	0.00131	0.34948	0.36814	0.97544	0.31403	0.94876	0.27515	0.76612	0.30309	0.23914	0.72442	0.03549	0.02038	0.73749
Signaling By Fgfr In Disease	0.01209	0.05973	0.9265	0.12817	0.52083	0.01587	0.04929	0.30895	0.33621	0.8961	0.2498	0.09564	0.0112	0.09448	0.15267
Hs Gag Degradation	0.04352	0.19314	0.01808	0.30649	0.67684	0.02183	0.91877	0.8351	0.50329	0.26197	0.60288	0.59146	0.22706	0.16056	0.88979
P53 Independent G1 S Dna Damage Checkpoint	0.71271	3e-05	0	0	0.52083	0	0	0	0.00148	0	0	0.44509	0	0.20762	0
Phospholipid Metabolism	0.1399	0.00153	0.78218	0.06212	0.64301	0.81365	0.00548	0.00325	0.67488	0.71821	0.93212	0.58973	1e-05	0.00365	0.0186
Cs Ds Degradation	0.22511	0.01774	0.83265	0.50774	0.8337	0.40816	0.47012	0.09955	0.37681	0.97341	0.92308	0.90391	0.02665	0.03397	0.69894
Chondroitin Sulfate Dermatan Sulfate Metabolism	0.01116	0.00021	0.1181	0.20096	0.91024	0.06354	0.78877	0.17865	0.51901	0.31205	0.39911	0.96926	0.00765	0.01284	0.55462
Latent Infection Of Homo Sapiens With Mycobacterium Tuberculosis	0.68301	0.01372	0.53105	0.00429	0.8125	0.83289	0.21067	0.89364	0.16979	0.0147	0.00258	0.56911	0.375	0.00048	0.18277
Apoptosis Induced Dna Fragmentation	0.67437	0.04195	0.55381	0.27195	0.44529	0.47812	0.04825	0.00095	0.02127	0.00836	0.85945	0.00202	0.03754	0.9258	0.03662
Glycosaminoglycan Metabolism	0.11761	0.00014	0.76557	0.21458	0.92249	0.37597	0.94876	0.17476	0.58296	0.40275	0.32879	0.80562	0.02205	0.02063	0.66535
A Tetrasaccharide Linker Sequence Is Required For Gag Synthesis	0.09866	0.02034	0.3072	0.10726	0.90072	0.06676	0.52555	0.69282	0.02629	0.10438	0.32521	0.61322	0.2156	0.02289	0.66367
Cdk Mediated Phosphorylation And Removal Of Cdc6	0.77595	7e-05	0	0	0.74137	0	0	0	0.00063	0	0	0.35859	0	0.14782	0
Processing Of Capped Intron Containing Pre Mrna	0.23	0	0.00236	0.00037	0.92457	0.11388	0	0	0.03321	0.00022	0.09244	0.09295	0	0.02289	0
Gab1 Signalosome	0.03462	0.11231	0.9311	0.2493	0.44517	0.04198	0.07445	0.42927	0.65874	0.92072	0.64628	0.47992	0.02617	0.05856	0.39276
Activation Of The Mrna Upon Binding Of The Cap Binding Complex And Eifs And Subsequent Binding To 43s	0.01547	0.26932	0.0001	0.71211	0.00016	0.79063	0.06558	0	0.11022	0.2898	0.028	0.20972	0	0	0.03571
Generation Of Second Messenger Molecules	0.03549	0.59498	0.38959	0.52458	0.00911	0.04623	0.19747	0.13553	0.04729	0.54135	0.43196	0.83437	0.10878	0.03423	0.8102
Generic Transcription Pathway	0.38872	0.92778	0.01561	0	0.03107	0.0168	0	0	0	0	0	0.05563	0.00163	1e-05	0
Response To Elevated Platelet Cytosolic Ca2	0.77152	0.00048	0.06691	0.59467	0	0.0013	0.22151	0	0	1e-05	0.42673	0	0.23966	0.00016	7e-05
Transport Of Mature Transcript To Cytoplasm	0.62087	5e-05	0.41385	0.12326	0.77619	0.49474	0.01059	0.01184	0.20284	0.27378	0.73837	0.55193	0.00185	0.27152	0.01206
Metabolism Of Amino Acids And Derivatives	0.87789	0.00129	0	0.00184	0.96616	0.01775	0	0	0.01763	0	0.00011	0.5716	0.00023	0.32151	0
Rna Pol I Transcription	0.29231	0.01025	0.57892	0.79028	0.12469	0.74129	0.27899	0	0.00044	0.00519	0.92066	5e-05	0.03004	0.23508	0.0007
E2f Enabled Inhibition Of Pre Replication Complex Formation	0.52381	0.00012	0.44841	0.7602	0.88183	0.64149	0.26778	0.02172	0.41525	0.8424	0.67433	0.16892	0.00845	0.05315	0.18277
P75ntr Signals Via Nfkb	0.16359	0.0024	0.02137	0.91729	0.52499	0.02145	0.94876	0.38715	0.46119	0.34671	0.45004	0.99571	0.06112	0.01846	0.83442
Regulation Of Ornithine Decarboxylase Odc	0.63127	0.00011	0	0	0.67415	0	0	0	6e-05	0	0	0.34163	0	0.04295	0
Slbp Dependent Processing Of Replication Dependent Histone Pre Mrnas	0.89111	0.02486	0.0608	0.30775	0.92634	0.30892	0.12782	0.02631	0.40881	0.35496	0.82392	0.3896	0.02788	0.45871	0.07941
Regulation Of Apoptosis	0.69711	0.00391	0	1e-05	0.74137	5e-05	0	0	0.01853	0	0	0.58245	4e-05	0.12309	0
Rna Pol Ii Transcription	0.44292	0	0.14337	0.16909	0.97038	0.41095	0.00537	1e-05	0.27749	0.12279	0.48635	0.39051	2e-05	0.22841	0.00013
Processive Synthesis On The Lagging Strand	0.53252	1e-05	0.46817	0.08351	0.82925	0.70936	0.00039	1e-05	0.23093	0.00371	0.12973	0.22035	0.00022	0.44609	0.00024
Peptide Chain Elongation	3e-05	0.09107	0	0.1086	0	0.82149	0.12916	0	0	4e-05	0	0.30414	0	0	0.05822
Common Pathway	0.72239	0.46748	0.99733	0.48063	0.03505	0.24106	0.85178	0.02466	0.20061	0.50298	0.95978	0.28375	0.28472	0.55763	0.04668
Signaling By Gpcr	0.22459	0	0.43141	0.16456	0.26913	0.70936	0.10839	0.02075	0.93654	0.56258	0.99461	0.34163	1e-05	0.01284	0.00734
Peptide Ligand Binding Receptors	0.78638	0	0.30679	0.27074	0.12469	0.64725	0.21542	0.84699	0.95176	0.01677	0.00674	0.87452	0.27949	0.09623	0.98338
Notch Hlh Transcription Pathway	0.02421	0.05911	0.82316	0.45098	0.58778	0.60871	0.00909	0.00965	0.5656	0.44929	0.37884	0.602	0.00037	0.24901	0.00212
Cell Cycle Mitotic	0.04352	0	0	0	0.80378	0	0	0	0	0	1e-05	0	0	0.02289	0
Gluconeogenesis	0.08148	0.31573	0.48303	0.37196	0.01526	0.19673	0.02972	0.00517	0.69931	0.03836	0.23445	0.53091	0.03045	0.88651	0.03996
Recruitment Of Mitotic Centrosome Proteins And Complexes	0.031	0.00201	0.43601	0.91191	0.44517	0.43187	0.0739	0.00138	0.65972	0.80409	0.92308	0.50465	0.00011	0.01905	0.01746
Cytosolic Trna Aminoacylation	0.07551	0.02442	0.00791	0.01934	0.86662	0.63647	0	0.00028	0.4102	0.00358	0.00641	0.9953	4e-05	0.38876	0.00011
Loss Of Nlp From Mitotic Centrosomes	0.08148	0.00227	0.5488	0.96133	0.58424	0.57529	0.09535	0.00128	0.58296	0.75191	0.99789	0.5716	0.00023	0.06775	0.00822
Cell Cycle Checkpoints	0.63127	0	0	0	0.66418	1e-05	0	0	0	0	0.00048	0.00028	0	0.31446	0
Diabetes Pathways	0.6894	0.87596	0.00427	0.4512	0.85826	0.02261	0.12487	0.07837	0.06081	0.03058	0.09203	0.85827	0.39866	0.03561	0.00734
Trna Aminoacylation	0.04932	0.00018	0.26247	0.06023	0.92841	0.90592	4e-05	0.00077	0.49641	0.06419	0.11724	0.89236	1e-05	0.06089	0.00087
Transmembrane Transport Of Small Molecules	0.92339	0.00224	0.57074	0.53775	0.97797	0.61844	0.99199	0.15429	0.00597	0.20257	0.46739	0.5536	0.01358	0.00018	0.94063
Cyclin E Associated Events During G1 S Transition	0.40671	0	0	0	0.39957	0	0	0	5e-05	0	1e-05	0.13499	0	0.22703	0
Homologous Recombination Repair Of Replication Independent Double Strand Breaks	0.4443	0.00015	0.89599	0.13764	0.96067	0.96798	0.0128	0.0056	0.16419	0.18556	0.68619	0.28375	0.00354	0.32163	0.01555
G1 Phase	0.43579	0.08568	0.08069	0.50774	0.96686	0.01316	0.57818	0.03585	0.00989	0.23067	0.8352	0.00613	0.32493	0.77547	0.13591
P53 Dependent G1 Dna Damage Response	0.47151	0.00016	0	0	0.44517	0	0	0	0.00616	0	0	0.41818	2e-05	0.1713	0
Transcription Coupled Ner Tc Ner	0.61811	0	0.10972	0.01485	0.94192	0.5615	0.00241	1e-05	0.44534	0.02628	0.33767	0.1908	9e-05	0.13671	0.00107
Rna Pol Ii Transcription Pre Initiation And Promoter Opening	0.37669	0.00728	0.33935	0.62731	0.76944	0.87923	0.18461	0.00638	0.99956	0.36987	0.71721	0.5861	0.01541	0.25036	0.09214
Mrna Processing	0.32414	0	0.00197	0.00084	0.95611	0.12167	0	0	0.04898	0.00069	0.1309	0.11767	0	0.02934	0
Prefoldin Mediated Transfer Of Substrate To Cct Tric	0.11185	0.12021	0.00101	0.66386	0.44517	0.32336	6e-05	0	0.4102	0.0191	0.12973	0.56612	0	0.11241	1e-05
Protein Folding	0.6619	0.0398	0.00465	0.21281	0.96616	0.14415	0.00271	0.00029	0.24549	0.03041	0.17566	0.56869	0.00127	0.79065	0.00035
Formation Of Tubulin Folding Intermediates By Cct Tric	0.07645	0.18371	0.00551	0.71063	0.2559	0.32167	1e-05	0	0.14381	0.00502	0.11517	0.3175	0	0.12229	0
Post Chaperonin Tubulin Folding Pathway	0.06755	0.87362	0.97994	0.91729	0.04887	0.93762	0.00928	0.00032	0.22968	0.09246	0.45004	0.34679	0.00062	0.40401	0.00107
Metabolism Of Nucleotides	0.35267	0.0029	0.44841	0.01803	0.44517	0.83289	0.00077	0.00026	0.01641	0.00396	0.15738	0.23163	0.00353	0.93877	0.00021
Amine Ligand Binding Receptors	0.52381	0.01568	0.76815	0.31067	0.77619	0.93762	0.0684	0.00859	0.89842	0.51326	0.38792	0.65013	0.00185	0.33736	0.00859
Metabolism Of Proteins	0	1e-05	0	0.04843	0.00012	0.50523	0	0	0.95176	0.03439	0.30355	0.37211	0	0	0
Serotonin Receptors	0.60032	0.6097	0.58193	0.18879	0.92632	0.88662	0.0203	0.01975	0.74196	0.05504	0.0218	0.34163	0.03556	0.9954	0.02548
Cdc6 Association With The Orc Origin Complex	0.5487	0.00027	0.59127	0.79487	0.99023	0.5382	0.19118	0.00732	0.07916	0.42788	0.79122	0.0175	0.01104	0.17011	0.09051
M G1 Transition	0.51341	0	0	0	0.9807	0	0	0	0	0	0	1e-05	0	0.86476	0
Mrna Splicing	0.24678	0	0.00551	0.00115	0.78646	0.17047	0	0	0.06023	0.00043	0.06654	0.17017	0	0.06815	0
Mrna Splicing Minor Pathway	0.20452	0.0066	0.06529	0.00468	0.44517	0.68426	3e-05	1e-05	0.52874	0.00303	0.04263	0.54957	2e-05	0.17129	0.00018
3 Utr Mediated Translational Regulation	9e-05	0.12583	0	0.25182	0	0.92172	0.02708	0	0.00038	0.00935	3e-05	0.1099	0	0	0.0132
Processing Of Capped Intronless Pre Mrna	0.6894	0.00143	0.29576	0.25182	0.92841	0.67014	0.0684	0.01894	0.47819	0.43625	0.68347	0.75638	0.00699	0.43669	0.02124
Purine Ribonucleoside Monophosphate Biosynthesis	0.12197	0.00045	0.80102	0.18095	0.27989	0.57439	0.00399	0.00138	0.361	0.18988	0.68393	0.4817	0.00067	0.15023	0.00706
G1 S Transition	0.69711	0	0	0	0.94192	0	0	0	0	0	0	0	0	0.75352	0
Citric Acid Cycle Tca Cycle	0.47953	0.05359	0.00408	0.18095	0.87965	0.51674	0.00321	0.00077	0.93637	0.00636	0.05097	0.67056	0.00548	0.48278	0.0186
Transcription	0.10438	0	0.64131	0.41449	0.52421	0.62456	0.0019	0	0.00799	0.00565	0.53978	0.01031	0	0.58395	0
Pol Switching	0.58867	0	0.63432	0.1086	0.59746	0.65591	0.00103	0	0.1296	0.00235	0.25991	0.06371	0.00023	0.45989	0.00019
Nucleotide Excision Repair	0.42652	0	0.10671	0.04055	0.8183	0.70936	0.00146	0	0.65874	0.02348	0.32583	0.20278	4e-05	0.05882	0.00206
Axon Guidance	0.26398	6e-05	0.26247	0.79636	0.77619	0.02424	0.96178	0.78461	0.04768	0.24672	0.96544	0.17157	0.13929	0.02934	0.92427
Activation Of Chaperone Genes By Xbp1s	0.45633	0.05911	0.2203	0.26173	0.26192	0.70875	0.00257	0.28373	0.361	0.00459	0.00264	0.75303	0.31628	0.27049	0.03714
Ncam1 Interactions	0.00209	0.44162	0.67471	0.26824	0.17753	0.5076	0.16308	0.0056	0.55903	0.23067	0.86717	0.22588	0.0263	0.30099	0.08796
Transport Of Mature Mrna Derived From An Intronless Transcript	0.58317	0.00014	0.40582	0.18894	0.84212	0.63102	0.01591	0.01873	0.48274	0.29901	0.74049	0.56612	0.004	0.14918	0.04953
Unfolded Protein Response	0.94989	0.42279	0.01369	0.14112	0.89142	0.14415	0.00813	0.11321	0.2179	0.01021	0.01112	0.80716	0.19885	0.17714	0.00841
Formation Of Rna Pol Ii Elongation Complex	0.58301	0.00247	0.31191	0.2752	0.87464	0.6409	0.09323	0.0016	0.76612	0.20472	0.53978	0.5243	0.00767	0.34807	0.02778
Mrna 3 End Processing	0.77152	0.00635	0.82156	0.31067	0.88999	0.73038	0.12695	0.08075	0.2668	0.58865	0.71721	0.95922	0.0222	0.82774	0.02147
Cyclin A B1 Associated Events During G2 M Transition	0.51701	0	0.14513	0.01009	0.94192	0.22286	0.00189	5e-05	0.03831	0.03415	0.56177	0.03346	0.00018	0.12309	0.00175
Elongation Arrest And Recovery	0.55244	0.02244	0.43141	0.21411	0.75918	0.69049	0.07314	0.00423	0.69491	0.15245	0.445	0.53091	0.01738	0.51973	0.03311
Gpcr Downstream Signaling	0.32753	0	0.33935	0.10728	0.52499	0.79063	0.04387	0.00078	0.89085	0.90213	0.68393	0.5232	1e-05	0.10057	0.00053
Sphingolipid Metabolism	0.18362	0.00141	0.12107	0.4857	0.595	0.47653	0.04387	0.03387	0.24549	0.8961	0.81001	0.4253	0.00059	0.03377	0.03662
G Alpha S Signalling Events	0.47151	1e-05	0.84046	0.43529	0.9807	0.32095	0.36459	0.04806	0.71942	0.92511	0.9076	0.67965	0.00659	0.14606	0.13304
Transport Of Inorganic Cations Anions And Amino Acids Oligopeptides	0.33345	0.002	0.11332	0.00857	0.79999	0.83027	0.00709	0.00053	0.51501	0.26936	0.2072	0.63524	6e-05	0.04049	0.00896
Amino Acid And Oligopeptide Slc Transporters	0.26158	0.00494	0.82274	0.71279	0.71112	0.30633	0.32587	0.02041	0.06495	0.95017	0.95522	0.96926	0.00433	0.00064	0.5917
Cdt1 Association With The Cdc6 Orc Origin Complex	0.80147	0	0	0	0.63981	0	0	0	0.00019	0	1e-05	0.14327	0	0.40026	0
Repair Synthesis For Gap Filling By Dna Pol In Tc Ner	0.43071	0	0.44841	0.00627	0.79325	0.72413	8e-05	0	0.16053	0.00244	0.12113	0.18725	3e-05	0.2626	0.0001
Synthesis Of Dna	0.67599	0	0	0	0.92632	0	0	0	0	0	0	5e-05	0	0.89284	0
Formation Of Fibrin Clot Clotting Cascade	0.46135	0.43708	0.97557	0.45726	0.03196	0.34121	0.7902	0.00042	0.06023	0.11935	0.76451	0.17157	0.17001	0.09627	0.00203
Double Strand Break Repair	0.38872	1e-05	0.752	0.10252	0.9807	0.84344	0.00291	0.00093	0.06797	0.1104	0.67391	0.18217	0.00052	0.24978	0.00337
Autodegradation Of The E3 Ubiquitin Ligase Cop1	0.76547	0.00014	0	0	0.69593	2e-05	0	0	0.00294	0	0	0.53006	0	0.16228	0
Metabolism Of Mrna	0.32834	1e-05	0	0.21411	0.44517	0.00376	5e-05	0	0.82191	0.51425	0.86971	0.19708	0	0	0
Glucose Transport	0.61918	0.0197	0.38058	0.12059	0.87049	0.38152	0.0073	0.03352	0.12933	0.09328	0.41343	0.55193	0.02675	0.87304	0.01779
Metabolism Of Rna	0.21857	0	0	0.03454	0.58228	0.00427	0	0	0.9127	0.19918	0.92066	0.17017	0	0	0
Mitotic G1 G1 S Phases	0.61811	0	0	0	0.92277	0	0	0	0	0	0	0	0	0.71074	0
Pi 3k Cascade	0.00343	0.0566	0.9311	0.26598	0.39445	0.0571	0.01336	0.13717	0.96421	0.77561	0.39444	0.38815	0.00205	0.09623	0.04225
Regulation Of Mitotic Cell Cycle	0.87611	0	0	0	0.62418	1e-05	0	0	0	0	2e-05	0.02779	0	0.59814	0
Mitotic M M G1 Phases	0.31949	0	0	0	0.99023	0	0	0	0	0	0	0	0	0.33719	0
Myogenesis	0.00703	0.91033	0.5408	0.46247	0.03196	0.12075	0.00536	0.01838	0.86004	0.02143	0.00156	0.47565	0.04009	0.79065	0.0102
Gpcr Ligand Binding	0.91431	0	0.91866	0.91729	0.41958	0.93989	0.99451	0.01037	0.95176	0.2272	0.20176	0.86981	0.00064	0.02257	0.08598
Rna Pol I Rna Pol Iii And Mitochondrial Transcription	0.16366	0.00012	0.48506	0.84705	0.2718	0.90592	0.29137	1e-05	0.06846	0.07618	0.9962	0.00455	0.00816	0.99714	0.00423
Mitotic G2 G2 M Phases	0.02167	0	0.82316	0.6699	0.44517	0.82149	0.00358	0	0.23093	0.30521	0.99461	0.08353	0	0.00368	0.0007
Dna Repair	0.03295	0	0.60546	0.01966	0.77619	0.72413	4e-05	0	0.41003	0.13293	0.69644	0.17017	0	0.00036	6e-05
Rna Pol Ii Pre Transcription Events	0.36068	0.0004	0.24081	0.38771	0.82916	0.6409	0.04094	0.00023	0.6981	0.17248	0.50548	0.48723	0.00118	0.27152	0.00734
Post Translational Protein Modification	0.0529	0.11438	0.60525	0.18095	0.7871	0.73965	0.00638	0.05088	0.51311	0.10448	0.05166	0.75701	0.02266	0.97917	0.00982
Chromosome Maintenance	0.4067	0	0.46084	0.00483	0.14484	0.1022	0	0	0	0	0.27661	0	0	0.42985	0
Deposition Of New Cenpa Containing Nucleosomes At The Centromere	0.40962	0	0.75548	0.2752	0.08853	0.05649	0.00024	0	0	0	0.74275	0	0	0.59095	0
Signaling By Ils	0.0382	2e-05	0.29585	0.6155	0.09029	0.02261	0.17575	0.00021	0.04493	0.79081	0.82832	0.96926	0	0	0.13053
Rna Pol I Promoter Opening	0.13247	0.02576	0.33711	0.80377	0.00053	0.38015	0.02411	0	0	0	0.68347	0	0.00238	0.01646	0
Organic Cation Anion Zwitterion Transport	0.04049	0.14231	0.40263	0.32126	0.25886	0.81365	0.18117	0.05322	0.54712	0.95017	0.78145	0.47647	0.00566	0.02934	0.17897
Respiratory Electron Transport	0.04352	0.00103	2e-05	0.02158	0.44529	0.27361	0	0	0.76612	0.00172	0.01296	0.66206	0	0.02157	0
Asparagine N Linked Glycosylation	0.08131	0.07041	0.26235	0.06928	0.93289	0.95157	0.00039	0.02345	0.361	0.06884	0.01991	0.5861	0.00194	0.87158	0.00102
Assembly Of The Pre Replicative Complex	0.76628	0	0	0	0.92841	0	0	0	0	0	0	0.00138	0	0.65536	0
Il1 Signaling	0.00142	0.001	0.24833	0.94721	0.05692	0.00679	0.04781	0.01873	0.25198	0.97207	0.93438	0.80562	7e-05	0.00015	0.2477
Global Genomic Ner Gg Ner	0.37942	1e-05	0.28879	0.082	0.81158	0.89107	0.00106	2e-05	0.72599	0.02891	0.23715	0.38422	8e-05	0.07787	0.00337
Traf6 Mediated Irf7 Activation	0.00094	0.42761	0.00415	0.00771	0.00072	0.00016	0.51538	0.01749	0.00326	0.7836	0.82708	0.94331	0.00188	0.00015	0.80441
Circadian Clock	0.00044	0.07735	0.86252	0.18095	0.44517	0.00649	0.00066	0.11928	0.2668	0.68389	0.14715	0.25036	0.00019	0.00348	0.12673
Regulation Of Ifng Signaling	0.00334	0.08186	0.0608	0.04826	0.03107	0.00213	0.83141	0.26486	0.07731	0.43818	0.42788	0.96926	0.02783	0.00027	0.87491
Regulation Of Mrna Stability By Proteins That Bind Au Rich Elements	0.42959	0.00152	0	9e-05	0.43496	1e-05	1e-05	0	0.02241	0	4e-05	0.4253	0.00113	0.09056	0
Traf6 Mediated Induction Of Nfkb And Map Kinases Upon Tlr7 8 Or 9 Activation	0.09393	0.00397	0.0812	0.86734	0.85826	0.00904	0.77801	0.78461	0.27749	0.12756	0.69868	0.27868	0.02783	0.00794	0.77722
Traf3 Dependent Irf Activation Pathway	0.00703	0.6806	0.01808	0.03855	0.00302	0.00203	0.59419	0.06112	0.0169	0.79556	0.79071	0.96926	0.01071	0.00092	0.94451
Nfkb Activation Through Fadd Rip1 Pathway Mediated By Caspase 8 And10	0.01786	0.49643	0.02567	0.06262	0.00015	0.10064	0.28101	0.00026	0.76612	0.39211	0.96544	0.12853	0.00566	0.08658	0.19019
Iron Uptake And Transport	0.92426	0.00286	0.1181	0.42684	0.80769	0.33678	0.39077	0.47883	0.49641	0.16161	0.03161	0.34163	0.27993	0.00794	0.59613
Interferon Gamma Signaling	0	2e-05	0	0	0	0	0.26778	0	0.16357	0.36836	0.01631	0.1009	0	0	0.27024
Traf6 Mediated Irf7 Activation In Tlr7 8 Or 9 Signaling	0.09035	0.02105	0.00402	0.11371	0.06651	0.00301	0.99373	0.18858	0.21006	0.19462	0.32879	0.90679	0.01224	0.00372	0.80024
Activation Of Irf3 Irf7 Mediated By Tbk1 Ikk Epsilon	0.03481	0.05169	0.03765	0.12836	0.3359	0.04275	0.77358	0.24279	0.4866	0.55583	0.68347	0.96926	0.02439	0.03377	0.67288
Interferon Alpha Beta Signaling	0	0	0	0	0	0	0.58884	0	0	0.01926	0.00175	0.43487	0	0	0.97902
Kinesins	0.21592	0	0.57074	0.00567	0.83011	0.68408	0.00072	2e-05	0.11022	0.03981	0.35769	0.27256	2e-05	0.19286	0.00014
Regulation Of Ifna Signaling	0.10438	0.02202	0.03423	0.09196	0.04887	0.02261	0.94876	0.05764	0.39418	0.68525	0.38066	0.5536	0.02409	0.00966	0.8102
Interferon Signaling	0	0.10845	0	0	0	0	0.6771	0.0004	0	0.03041	0.02975	0.95607	0	0	0.96314
Negative Regulators Of Rig I Mda5 Signaling	0.0002	0.89893	2e-05	0.00385	0.00911	0	0.81059	0.55952	0.00193	0.24825	0.67433	0.51044	0.03872	0.00026	0.68869
Nfkb And Map Kinases Activation Mediated By Tlr4 Signaling Repertoire	0.07651	0.00201	0.02281	0.64736	0.92841	0.00748	0.86334	0.76525	0.30976	0.15083	0.68619	0.35028	0.04188	0.01641	0.77722
Destabilization Of Mrna By Auf1 Hnrnp D0	0.66802	0.00143	0	2e-05	0.67612	0	0	0	0.00142	0	0	0.34163	1e-05	0.12716	0
Rig I Mda5 Mediated Induction Of Ifn Alpha Beta Pathways	2e-05	0.17324	0	0.0006	0.00032	0	0.63847	0.05929	0.00188	0.36987	0.67089	0.69425	0.00131	1e-05	0.89113
Ikk Complex Recruitment Mediated By Rip1	0.08015	0.01624	0.14337	0.33331	0.26913	0.32265	0.49213	0.0218	0.82191	0.90035	0.78882	0.39051	0.01737	0.1638	0.19677
Transcriptional Regulation Of White Adipocyte Differentiation	0.08403	0.04195	0.81035	0.54584	0.83011	0.12371	0.12243	0.52845	0.62046	0.8424	0.71299	0.35859	0.01587	0.03397	0.34839
Meiotic Recombination	0.02391	0	0.27353	0.88461	0.03177	0.88724	0.0019	0	0	0.00013	0.89265	0	1e-05	0.86924	0
Il 6 Signaling	0.30329	0.05911	0.46105	0.20731	0.09635	0.2003	0.77809	0.02125	0.15444	0.95017	0.8352	0.82821	0.01863	0.01284	0.69118
Signaling By Notch	0.05288	0.27631	0.17481	0.20208	0.83568	0.57414	0.01323	0.13425	0.62971	0.80985	0.47187	0.34163	0.00109	0.0221	0.12673
Lagging Strand Synthesis	0.52381	0	0.40263	0.01629	0.8183	0.58796	2e-05	0	0.06149	0.00061	0.11603	0.07468	0	0.31139	0
Inhibition Of Replication Initiation Of Damaged Dna By Rb1 E2f1	0.87365	0.00152	0.39263	0.50774	0.74137	0.22435	0.04387	8e-05	0.01244	0.03686	0.80695	0.01087	0.00512	0.86476	0.00166
Dna Replication	0.46453	0	0	0	0.92841	0	0	0	0	0	0	0	0	0.36517	0
Cleavage Of Growing Transcript In The Termination Region	0.71832	0.00072	0.36249	0.18912	0.88183	0.53888	0.03745	0.01129	0.2218	0.39211	0.68619	0.69725	0.00261	0.52457	0.00493
E2f Mediated Regulation Of Dna Replication	0.36068	0	0.02568	0.01239	0.74137	0.04032	0	0	1e-05	3e-05	0.32583	0	0	0.17011	0
Metabolism Of Carbohydrates	0.61811	0.52456	0.98009	0.0132	0.231	0.9316	0.00638	0.19187	0.0125	0.00088	0.0125	0.57246	0.6612	0.04404	0.02438
Purine Metabolism	0.21466	0.00282	0.98742	0.3996	0.41958	0.74129	0.02611	0.00078	0.30123	0.28941	0.67433	0.67635	0.00077	0.57229	0.00122
Apoptosis	0.68272	0.31741	0	3e-05	0.93954	6e-05	0	0	0.0042	0	0	0.19708	0.00758	0.05856	0
Hemostasis	0.89991	0	0.33972	0.10561	2e-05	0.00099	0.40779	7e-05	1e-05	0	0.29368	0	0.93038	2e-05	0.00232
Influenza Life Cycle	0.00058	3e-05	0	0.98694	0.0002	0.74721	0.00098	0	0.01853	0.2479	0.00948	0.13095	0	0	0.00065
Influenza Viral Rna Transcription And Replication	9e-05	0.02793	0	0.43231	0	0.9807	0.03745	0	0.00015	0.00814	5e-05	0.17017	0	0	0.00982
Nep Ns2 Interacts With The Cellular Export Machinery	0.56634	0.00025	0.41654	0.31067	0.82925	0.80277	0.04648	0.05234	0.67488	0.43677	0.83244	0.57747	0.0129	0.12006	0.16606
Hiv Infection	0.46893	0	0	3e-05	0.95628	0.00059	0	0	0.00782	0	5e-05	0.03539	0	0.78038	0
Hiv Life Cycle	0.11585	0	0.09258	0.10252	0.76469	0.58051	5e-05	0	0.34042	0.00636	0.22513	0.20055	0	0.07737	4e-05
Abortive Elongation Of Hiv1 Transcript In The Absence Of Tat	0.47277	0.08839	0.44841	0.14695	0.58778	0.79031	0.03704	0.00518	0.76612	0.1104	0.32879	0.62116	0.0141	0.53903	0.02993
Early Phase Of Hiv Life Cycle	0.99086	0.05556	0.19423	0.12836	0.73629	0.20775	0.00745	0.00098	0.11953	0.01469	0.37456	0.09295	0.00897	0.68465	0.01139
Host Interactions Of Hiv Factors	0.83318	0	0	7e-05	0.92632	0.00013	0	0	0.00417	0	0.00019	0.0459	0	0.91191	0
Respiratory Electron Transport Atp Synthesis By Chemiosmotic Coupling And Heat Production By Uncoupling Proteins	0.00746	0.0004	0	0.00278	0.14484	0.34548	0	0	0.82492	6e-05	0.00064	0.69737	0	0.00966	0
Formation Of The Hiv1 Early Elongation Complex	0.48778	0.02351	0.40773	0.297	0.72465	0.84864	0.09536	0.00491	0.99956	0.22872	0.47346	0.68075	0.01226	0.30742	0.05739
Late Phase Of Hiv Life Cycle	0.09076	0	0.24833	0.26816	0.8501	0.83171	0.00183	1e-05	0.62971	0.07459	0.38066	0.48158	2e-05	0.08973	0.00108
Interactions Of Vpr With Host Cellular Proteins	0.30444	0.0003	0.51323	0.46494	0.92632	0.87261	0.00974	0.00491	0.57432	0.25117	0.82708	0.34163	0.00122	0.03561	0.06197
Formation Of Atp By Chemiosmotic Coupling	0.28879	0.25957	0.02496	0.12326	0.46276	0.73126	0.00725	0.00258	0.93654	0.08547	0.1515	0.93418	0.00319	0.33763	0.0102
Apc C Cdh1 Mediated Degradation Of Cdc20 And Other Apc C Cdh1 Targeted Proteins In Late Mitosis Early G1	0.9697	0	0	0	0.58778	2e-05	0	0	6e-05	0	1e-05	0.22035	0	0.43762	0
Activation Of Atr In Response To Replication Stress	0.05572	0	0.2171	0.00227	0.75918	0.60564	0	0	0.00616	0.00134	0.4674	0.00043	0	0.00274	0
Unwinding Of Dna	0.1211	0	0.1271	0	0.39958	0.25519	0	0	0.00022	0	0.01974	0.0067	0	0.3787	0
Apc C Cdc20 Mediated Degradation Of Mitotic Proteins	0.98781	0	0	0	0.52499	1e-05	0	0	0.00014	0	2e-05	0.2201	0	0.46311	0
Autodegradation Of Cdh1 By Cdh1 Apc C	0.87877	0	0	3e-05	0.50782	8e-05	0	0	0.00395	0	2e-05	0.5536	0	0.24978	0
Myd88 Mal Cascade Initiated On Plasma Membrane	0.09076	0.00201	0.08069	0.88461	0.69593	0.02424	0.58437	0.50244	0.34355	0.18634	0.55013	0.5861	0.00804	0.00086	0.76107
Innate Immune System	0	0	0	0.00857	0.00012	0	0.36459	0.00169	0.10114	0.06312	0.03439	0.5716	0	0	0.38667
Regulation Of Glucokinase By Glucokinase Regulatory Protein	0.58867	0.0005	0.50431	0.31067	0.87699	0.80405	0.04951	0.0569	0.64585	0.44288	0.86971	0.5536	0.01471	0.11795	0.18268
Mitotic Prometaphase	0.58867	0	0.00232	9e-05	0.94464	0.00299	0	0	0	0	0.2072	0	0	0.27723	0
Scf Beta Trcp Mediated Degradation Of Emi1	0.58867	4e-05	0	0	0.595	0	0	0	5e-05	0	0	0.23163	0	0.05856	0
G1 S Specific Transcription	0.23904	0	0.03519	3e-05	0.595	0.03059	0	0	0	0	0.00948	2e-05	0	0.55763	0
Signaling By Tgf Beta Receptor Complex	0.07551	0.99674	0.9265	0.64736	0.91152	0.04611	0.24127	0.96383	0.03735	0.8424	0.39911	0.02166	0.11264	0.05315	0.83353
Activated Tlr4 Signalling	0.01116	0.00028	0.00917	0.52202	0.43496	0.00198	0.47855	0.22459	0.29754	0.18337	0.53186	0.602	0.00069	0.00015	0.5317
Immune System	0	0.00069	0	0	0	0	0.36525	0.30689	2e-05	1e-05	8e-05	0.98328	0.00042	0	0.26996
Integration Of Provirus	0.78983	0.01774	0.54174	0.66379	0.83329	0.53888	0.08093	0.0102	0.20705	0.22444	0.84165	0.22035	0.01808	0.56516	0.03312
Toll Receptor Cascades	0.00039	0	8e-05	0.9812	0.01526	0.00013	0.08258	0.0072	0.72599	0.65717	0.68347	0.7786	0	2e-05	0.11684
Glucose Metabolism	0.07551	0.21082	0.44163	0.53775	0.04887	0.27114	0.05645	0.01646	0.16053	0.04303	0.38066	0.3175	0.09274	0.70921	0.03311
Adaptive Immune System	0.66614	0.58294	0	0.03096	0.38371	0.00012	0.00392	0.00805	0.24802	0.00088	0.00948	0.8072	0.08594	0.27203	0.00232
Cytokine Signaling In Immune System	0	2e-05	0	0	0	0	0.18307	0	0	0.09892	0.11517	0.96926	0	0	0.23097
Meiotic Synapsis	0.81288	0.00434	0.73478	0.98743	0.25886	0.3477	0.2115	0	0.0001	0.0028	0.92308	0	0.03694	0.40763	0.00279
Antigen Presentation Folding Assembly And Peptide Loading Of Class I Mhc	0.74614	0.52456	0.00518	0.48955	0.72417	0.02748	0.02206	0.3569	0.02891	0.00601	0.0146	0.9953	0.71193	0.01846	0.03261
The Nlrp3 Inflammasome	0.13247	0.00128	0.00036	0.18999	0.65882	0.05762	0.99741	0.25634	0.9046	0.37221	0.24342	0.64568	0.04009	0.05315	0.42027
Class I Mhc Mediated Antigen Processing Presentation	0.53566	0.00417	0	0.01432	0.13873	3e-05	0.00189	0.00325	0.00029	0.00018	0.028	0.22035	0.09274	0.04666	0.00025
Nonsense Mediated Decay Enhanced By The Exon Junction Complex	0.00373	0.04195	0	0.09857	3e-05	0.88724	0.33691	0	0.00079	0.00023	0	0.19823	0	0	0.08598
Antigen Processing Ubiquitination Proteasome Degradation	0.47636	1e-05	8e-05	0.0169	0.17202	0.00101	0.01144	0.0019	0.00702	0.01235	0.28196	0.19667	0.02725	0.50672	0.00131
Nucleotide Binding Domain Leucine Rich Repeat Containing Receptor Nlr Signaling Pathways	0.49883	0.00265	0.00353	0.64736	0.52499	0.05864	0.99199	0.10683	0.93032	0.62923	0.45004	0.66206	0.04778	0.15801	0.26238
Amyloids	0.5487	0.82897	0.86976	0.93081	0.00071	0.11222	0.30415	0	0	0	0.61864	0	0.23684	0.00015	3e-05
Packaging Of Telomere Ends	0.16359	0.01437	0.49343	0.73367	0.01467	0.61844	0.13823	0	1e-05	0.00069	0.92043	0	0.00495	0.12006	1e-05
Telomere Maintenance	0.03428	0	0.97865	0.09375	0.01296	0.63078	0	0	0	0	0.11724	0	0	0.89989	0
Platelet Activation Signaling And Aggregation	0.73656	0	0.33711	0.08351	0.00087	0.00798	0.81485	0.01854	0.00185	0.00358	0.8352	3e-05	0.43264	0.00015	0.23477
Removal Of The Flap Intermediate From The C Strand	0.48778	0.00103	0.62031	0.16777	0.92841	0.99876	0.00685	0.00423	0.62971	0.10604	0.20967	0.80224	0.00369	0.39148	0.00969
Creation Of C4 And C2 Activators	0.40671	0.15849	0.30342	0.91205	0.9832	0.05649	0.02505	0.01854	0.1516	0.13462	0.01112	0.09149	0.01248	0.23584	0.00023
Initial Triggering Of Complement	0.42725	0.00271	0.67471	0.42684	0.85826	0.44824	0.02972	0.14536	0.40694	0.0117	0.00017	0.13095	0.36953	0.02191	0.00528
Extension Of Telomeres	0.16359	0	0.50431	0.00202	0.47812	0.84052	0	0	0.04549	0.0001	0.03445	0.09564	0	0.11195	0
G2 M Checkpoints	0.0629	0	0.15913	0.00078	0.88733	0.4711	0	0	0.00138	0.00179	0.55537	0.00019	0	0.00089	0
S Phase	0.70269	0	0	0	0.96616	0	0	0	0	0	0	1e-05	0	0.86476	0
Scfskp2 Mediated Degradation Of P27 P21	0.49883	2e-05	0	0	0.41102	0	0	0	0.00032	0	0	0.38422	0	0.11936	0
Dna Strand Elongation	0.11944	0	0.08069	0	0.43722	0.214	0	0	5e-05	0	0.00225	0.00031	0	0.16228	0
Cholesterol Biosynthesis	0.86633	0.06645	0.00591	0.94556	0.82916	0.62244	0.02218	0.00401	0.5482	0.97791	0.4674	0.2201	2e-05	0.03561	0.00248
Vif Mediated Degradation Of Apobec3g	0.52381	8e-05	0	0	0.52083	0	0	0	0.00128	0	0	0.38422	0	0.09448	0
Signaling By Fgfr	0.02083	0.02829	0.98009	0.16644	0.72465	0.02424	0.1068	0.44919	0.52935	0.97694	0.47346	0.16395	0.01657	0.09552	0.19436
Intrinsic Pathway For Apoptosis	0.91467	0.94473	0.08134	0.18879	0.88072	0.10091	0.01442	0.04831	0.21006	0.00183	0.03373	0.50465	0.28349	0.37517	0.03381
Reactome PBMC P value-Limma	NonLethal.2d_vs_Mock.28d	NonLethal.4d_vs_Mock.28d	NonLethal.10d_vs_Mock.28d	Lethal.2d_vs_Mock.28d	Lethal.4d_vs_Mock.28d	Lethal.10d_vs_Mock.28d	Lethal.2d_vs_NonLethal.2d	Lethal.4d_vs_NonLethal.4d	Lethal.10d_vs_NonLethal.10d	Lethal.2d_vs_Lethal.4d	Lethal.2d_vs_Lethal.10d	Lethal.4d_vs_Lethal.10d	NonLethal.2d_vs_NonLethal.4d	NonLethal.2d_vs_NonLethal.10d	NonLethal.4d_vs_NonLethal.10d
Translation	0	0.00107	0	0.8373	0	0.22492	0	0	0.0225	0.3221	0.00966	0.01443	0	0	0
Pyruvate Metabolism And Citric Acid Tca Cycle	0.24071	0.00196	0.00149	0.00259	0.89243	0.33696	7e-05	0.00073	0.39825	0.00035	0.00087	0.9129	0.00261	0.98037	0.00075
Formation Of The Ternary Complex And Subsequently The 43s Complex	3e-05	0.07207	3e-05	0.40176	0	0.95848	0.00748	0	0.00351	0.03034	0.00098	0.07664	0	0	0.00793
Activation Of The Pre Replicative Complex	0.00545	0	0.03582	5e-05	0.15003	0.1	0	0	1e-05	0	0.10113	0	0	0.00217	0
Signaling By Rho Gtpases	0.01501	0.02931	0.17928	0.02447	0.53915	0.52098	0.00035	0.0083	0.39427	0.02764	0.0034	0.13241	0.00108	0.86382	0.00032
Signaling By Wnt	0.21351	0.00032	0	0	0.25292	0	0	0	0.00157	0	0	0.31964	1e-05	0.0289	0
Metabolism Of Non Coding Rna	0.32649	1e-05	0.02153	0.00684	0.75858	0.35907	0.00039	0.0006	0.46699	0.0331	0.17638	0.32692	0.00013	0.02219	0.00606
Signalling By Ngf	0.00945	6e-05	0.90802	0.08574	0.57384	0.00723	0.19997	0.63508	0.1493	0.05478	0.7064	0.01328	0.00167	0.0004	0.30224
Signaling By Scf Kit	0.00258	0.00743	0.79529	0.84011	0.05218	0.01085	0.13556	0.13131	0.31418	0.30848	0.56692	0.32297	0.00075	0.00032	0.23067
Developmental Biology	2e-05	0	0.12295	0.07658	0.59666	1e-05	0.00564	0.03269	0.00551	0.64332	0.08033	0.0015	2e-05	6e-05	0.03113
Cross Presentation Of Soluble Exogenous Antigens Endosomes	0.38114	0.00017	0	0	0.05864	0	0	0	8e-05	0	0	0.27957	0	0.02274	0
Tca Cycle And Respiratory Electron Transport	0.00044	0	0	0	0.03311	0.0935	0	0	0.38612	0	0	0.41329	0	0.00737	0
Bmal1 Clock Npas2 Activates Circadian Expression	0.00072	0.01513	0.45891	0.0162	0.45286	0.0184	0.00042	0.08445	0.61487	0.28895	0.05202	0.17834	0.00064	0.01687	0.02422
Antigen Processing Cross Presentation	0.59499	0.22024	0	1e-05	0.17531	0	0	0	2e-05	0	0	0.14038	0.00276	5e-05	0
Growth Hormone Receptor Signaling	0.01851	0.00039	0.11023	0.02788	0.18366	0.03229	0.86458	0.03362	0.10899	0.17046	0.07997	0.57463	0.00703	0.00046	0.66316
Trif Mediated Tlr3 Signaling	0.0098	0.00105	0.00034	0.16275	0.37508	8e-05	0.96629	0.51357	0.06729	0.03211	0.31999	0.12497	0.02277	0.0035	0.66715
Er Phagosome Pathway	0.88822	0.0023	0	0	0.32922	0	0	0	5e-05	0	0	0.19038	0	0.00996	0
Meiosis	0.08979	0	0.26897	0.59212	0.01659	0.49418	0.00159	0	0	5e-05	0.99247	0	2e-05	0.80176	1e-05
G0 And Early G1	0.03944	0	0.16316	0.00099	0.19332	0.40578	0	0	0.00163	0.00022	0.0344	0.00389	0	0.15988	0
Immunoregulatory Interactions Between A Lymphoid And A Non Lymphoid Cell	0.00156	0.00933	0.06559	0.00678	0.04689	0.45137	4e-05	0.05761	0.07588	0.00221	3e-05	0.00697	0.01028	0.24602	0.0154
Resolution Of Ap Sites Via The Multiple Nucleotide Patch Replacement Pathway	0.10244	0.06328	0.77843	0.05063	0.13192	0.56582	0.00156	0.00918	0.7904	0.03962	0.06788	0.63436	0.00365	0.11523	0.03073
Cell Cycle	0.00249	0	0	0	0.10377	0	0	0	0	0	0	0	0	0.00301	0
Signaling By Erbb4	5e-05	0.0453	0.80971	0.3644	0.07616	0.00664	0.02776	0.21171	0.15825	0.37944	0.96631	0.07386	0.00032	5e-05	0.19288
Orc1 Removal From Chromatin	0.88794	0	0	0	0.27932	0	0	0	0	0	0	0.00086	0	0.49978	0
Antiviral Mechanism By Ifn Stimulated Genes	0.00018	0.00309	0	6e-05	0.0005	0	0.25884	0.39897	0	0.03656	0.69127	0.00937	0.89623	0.02215	0.06431
Sphingolipid De Novo Biosynthesis	0.02709	0.01178	0.23105	0.53236	0.24795	0.38321	0.01114	0.01652	0.07883	0.46913	0.83392	0.3904	0.00069	0.07619	0.00706
Srp Dependent Cotranslational Protein Targeting To Membrane	0	0.00063	0	0.69636	0	0.38552	1e-05	0	0.00618	0.0531	0.00289	0.09647	0	0	0
Pi3k Events In Erbb4 Signaling	1e-05	0.00832	0.98397	0.06164	0.02354	0.01737	0.00017	0.01858	0.67931	0.29123	0.17763	0.50875	4e-05	0.00181	0.00715
Shc1 Events In Erbb4 Signaling	0.00512	0.10794	0.04678	0.26948	0.08083	0.11514	0.3365	0.26058	0.59574	0.28658	0.21651	0.78335	0.00952	0.00017	0.5794
Pi3k Events In Erbb2 Signaling	3e-05	0.00492	0.9918	0.06336	0.05431	0.01236	0.00068	0.04141	0.9071	0.4913	0.2351	0.30842	0.00013	0.00154	0.01946
Nuclear Signaling By Erbb4	0.00025	0.10419	0.8661	0.97129	0.0276	0.17521	0.05345	0.03974	0.4397	0.93028	0.79865	0.94339	0.00087	0.00025	0.17959
Association Of Licensing Factors With The Pre Replicative Complex	0.29746	1e-05	0.38979	0.11756	0.96475	0.16139	0.01272	0.00024	0.00065	0.03025	0.83047	0.0004	0.00115	0.28176	0.00232
Pre Notch Transcription And Translation	0.00841	0.33645	0.10186	0.071	0.55116	0.11407	0.00619	0.11433	0.27928	0.62015	0.02825	0.00112	0.00138	0.1364	0.00876
Degradation Of The Extracellular Matrix	0.00107	0.88006	0.03205	0.12662	3e-05	0.01314	0.00213	0.00041	0.20419	0.00019	0.00012	0.88525	0.04293	0.07255	0.00022
Mitochondrial Protein Import	0.01345	0.00816	0.01385	0.0069	0.05862	0.71782	3e-05	2e-05	0.80935	0.00724	0.01467	0.73663	0	0.02555	0.00025
Trafficking And Processing Of Endosomal Tlr	2e-05	0.00039	0	0.51662	0.00021	0.00023	0.06863	0.01166	0.3152	0.82836	0.31585	0.02056	0.00067	0.00092	0.11609
Downstream Signaling Events Of B Cell Receptor Bcr	0.00329	0.11404	0	0.00324	0.01875	0	0.0038	0.00036	0.00018	1e-05	0.00315	0.01607	0.1448	0.00118	0.00015
Activation Of Nf Kappab In B Cells	0.11003	0.00105	0	0	0.02862	0	0	0	1e-05	0	0	0.09345	0.00033	0.00359	0
Extracellular Matrix Organization	0.29331	0.41089	0.94053	0.02042	0.00068	0.22019	0.0074	0.01021	0.73278	0.00099	0.00012	0.42814	0.17703	0.08779	0.01317
Notch1 Intracellular Domain Regulates Transcription	0.00156	0.81858	0.35979	0.20585	0.30469	0.111	0.00106	0.09411	0.29066	0.23649	0.01359	0.01498	0.00164	0.05908	0.03778
Signaling By Notch1	0.0008	0.16965	0.27176	0.1179	0.25909	0.14821	0.00059	0.02396	0.42124	0.30925	0.13574	0.27417	0.00012	0.00093	0.05464
Signaling By Bmp	0.00193	0.54132	0.68497	0.00692	0.02436	0.07621	4e-05	0.00372	0.45203	0.00552	0.00016	0.07082	0.00076	0.29345	0.00167
Cell Surface Interactions At The Vascular Wall	0.37118	2e-05	0.05401	0.86109	0.0061	0.08531	0.1688	0.22414	0.17569	0.00298	0.00637	0.78767	0.75915	0.00082	0.06748
Acyl Chain Remodelling Of Pi	0.03529	0.00025	0.13559	0.14584	0.91031	0.09598	0.87144	0.12574	0.57573	0.12007	0.05429	0.51868	0.01179	0.00257	0.55476
Signaling By Fgfr In Disease	0.00074	0.02313	0.82065	0.027	0.1366	0.00172	0.01185	0.15081	0.10974	0.74264	0.05856	0.00907	0.00284	0.02599	0.05278
Hs Gag Degradation	0.00437	0.10173	0.00262	0.10959	0.25678	0.00253	0.81326	0.7112	0.24717	0.09833	0.30949	0.33085	0.12168	0.05741	0.80008
P53 Independent G1 S Dna Damage Checkpoint	0.51625	0	0	0	0.13484	0	0	0	0.00013	0	0	0.16527	0	0.08594	0
Phospholipid Metabolism	0.02802	0.0003	0.57329	0.00952	0.22035	0.61901	0.00087	0.00064	0.43866	0.4582	0.83393	0.32877	0	0.00025	0.00384
Cs Ds Degradation	0.05912	0.00503	0.6424	0.26296	0.50534	0.1629	0.2518	0.03309	0.14016	0.91419	0.79833	0.79259	0.00822	0.00565	0.4988
Chondroitin Sulfate Dermatan Sulfate Metabolism	0.00065	3e-05	0.02467	0.05546	0.65415	0.01028	0.5945	0.07096	0.26938	0.12547	0.14152	0.92688	0.00183	0.00132	0.33573
Latent Infection Of Homo Sapiens With Mycobacterium Tuberculosis	0.46513	0.0037	0.29468	0.0004	0.44482	0.69187	0.0747	0.79552	0.03476	0.00222	0.00021	0.29046	0.24091	2e-05	0.06803
Apoptosis Induced Dna Fragmentation	0.44437	0.01461	0.32665	0.09041	0.09802	0.2043	0.01152	0.00017	0.00274	0.00118	0.68858	0.0001	0.01275	0.86718	0.00875
Glycosaminoglycan Metabolism	0.02094	2e-05	0.54976	0.06326	0.6816	0.1428	0.87275	0.06819	0.33905	0.18703	0.09699	0.6332	0.00635	0.00266	0.45647
A Tetrasaccharide Linker Sequence Is Required For Gag Synthesis	0.01602	0.00598	0.10437	0.02021	0.63745	0.01109	0.32048	0.50209	0.00348	0.0223	0.09119	0.36757	0.1142	0.00337	0.45393
Cdk Mediated Phosphorylation And Removal Of Cdc6	0.60556	1e-05	0	0	0.33876	0	0	0	5e-05	0	0	0.10492	0	0.0509	0
Processing Of Capped Intron Containing Pre Mrna	0.06108	0	0.00026	3e-05	0.68809	0.02197	0	0	0.00458	2e-05	0.01385	0.00851	0	0.00334	0
Gab1 Signalosome	0.00303	0.05199	0.83716	0.0773	0.09169	0.00567	0.01955	0.24139	0.41861	0.81963	0.34581	0.1867	0.008	0.01251	0.19252
Activation Of The Mrna Upon Binding Of The Cap Binding Complex And Eifs And Subsequent Binding To 43s	0.00101	0.15704	1e-05	0.49129	0	0.58833	0.01635	0	0.0202	0.11351	0.00316	0.03578	0	0	0.00842
Generation Of Second Messenger Molecules	0.00321	0.46433	0.15874	0.27786	0.00039	0.00645	0.06739	0.04826	0.00709	0.29477	0.16279	0.68582	0.04874	0.00575	0.66631
Generic Transcription Pathway	0.13723	0.89873	0.00222	0	0.00171	0.00187	0	0	0	0	0	0.00446	0.0003	0	0
Response To Elevated Platelet Cytosolic Ca2	0.59846	8e-05	0.01143	0.34141	0	0.00011	0.08118	0	0	0	0.15765	0	0.13263	1e-05	1e-05
Transport Of Mature Transcript To Cytoplasm	0.37768	1e-05	0.18543	0.0256	0.38773	0.21506	0.00192	0.00274	0.04334	0.1048	0.46825	0.25347	0.00035	0.13	0.00238
Metabolism Of Amino Acids And Derivatives	0.75961	0.00024	0	0.00016	0.8773	0.002	0	0	0.0022	0	1e-05	0.29797	3e-05	0.16696	0
Rna Pol I Transcription	0.08847	0.00274	0.35302	0.59127	0.01033	0.52792	0.11342	0	3e-05	0.00067	0.79244	0	0.00963	0.10324	9e-05
E2f Enabled Inhibition Of Pre Replication Complex Formation	0.25592	2e-05	0.20944	0.56169	0.615	0.38548	0.10727	0.00561	0.16881	0.65582	0.36832	0.02194	0.00207	0.01084	0.06806
P75ntr Signals Via Nfkb	0.03568	0.00052	0.00314	0.81752	0.14169	0.00245	0.87239	0.20845	0.20528	0.14413	0.17735	0.99571	0.02331	0.00211	0.71093
Regulation Of Ornithine Decarboxylase Odc	0.39691	2e-05	0	0	0.24305	0	0	0	0	0	0	0.09438	0	0.0079	0
Slbp Dependent Processing Of Replication Dependent Histone Pre Mrnas	0.7893	0.00778	0.01001	0.1105	0.70369	0.09249	0.03869	0.00699	0.16167	0.15062	0.63231	0.12609	0.00883	0.28117	0.02238
Regulation Of Apoptosis	0.49008	0.00091	0	0	0.34468	0	0	0	0.00236	0	0	0.3111	0	0.03935	0
Rna Pol Ii Transcription	0.1702	0	0.03296	0.04139	0.89551	0.16463	0.00085	0	0.0807	0.02897	0.21845	0.12978	0	0.09929	2e-05
Processive Synthesis On The Lagging Strand	0.26468	0	0.23756	0.01381	0.48475	0.47693	5e-05	0	0.05472	0.00046	0.02281	0.04087	3e-05	0.26937	3e-05
Peptide Chain Elongation	0	0.03999	0	0.02141	0	0.64232	0.03928	0	0	0	0	0.07009	0	0	0.01512
Common Pathway	0.53268	0.32923	0.99585	0.24174	0.00213	0.06396	0.70518	0.00648	0.04256	0.25872	0.89427	0.06454	0.16601	0.37793	0.01158
Signaling By Gpcr	0.05831	0	0.19776	0.03931	0.03154	0.47461	0.03136	0.00526	0.87263	0.3207	0.97384	0.0931	0	0.00133	0.00128
Peptide Ligand Binding Receptors	0.62158	0	0.10378	0.08958	0.01036	0.39225	0.0783	0.73298	0.90939	0.00256	0.00058	0.75385	0.16048	0.02736	0.98046
Notch Hlh Transcription Pathway	0.00187	0.02266	0.62897	0.21234	0.17921	0.32603	0.0016	0.00216	0.31888	0.22064	0.12366	0.35191	6e-05	0.11121	0.00033
Cell Cycle Mitotic	0.0045	0	0	0	0.42813	0	0	0	0	0	0	0	0	0.0034	0
Gluconeogenesis	0.01187	0.19113	0.24653	0.14901	0.00078	0.04845	0.00644	0.00107	0.47831	0.00689	0.05218	0.2339	0.0098	0.79049	0.00978
Recruitment Of Mitotic Centrosome Proteins And Complexes	0.00253	0.00042	0.20183	0.79149	0.09244	0.17557	0.01919	0.00025	0.42285	0.57555	0.80666	0.20366	2e-05	0.00237	0.00352
Cytosolic Trna Aminoacylation	0.00963	0.00761	0.00107	0.00232	0.58761	0.36451	0	4e-05	0.16409	0.00044	0.00054	0.99226	1e-05	0.21803	1e-05
Loss Of Nlp From Mitotic Centrosomes	0.01197	0.00048	0.31842	0.9057	0.17087	0.29227	0.02646	0.00023	0.33851	0.50005	0.99493	0.30019	3e-05	0.01562	0.00148
Cell Cycle Checkpoints	0.39776	0	0	0	0.23635	0	0	0	0	0	3e-05	1e-05	0	0.16236	0
Diabetes Pathways	0.47492	0.81488	0.00052	0.21757	0.57175	0.00272	0.03724	0.02523	0.00992	0.00522	0.01365	0.71895	0.26072	0.00629	0.00131
Trna Aminoacylation	0.00527	3e-05	0.07685	0.00903	0.72837	0.80581	0	0.00013	0.23623	0.01238	0.02	0.77684	0	0.01364	0.00012
Transmembrane Transport Of Small Molecules	0.86722	0.00048	0.3438	0.28882	0.91703	0.33585	0.95576	0.05677	0.00061	0.06552	0.19278	0.26694	0.00359	1e-05	0.89178
Cyclin E Associated Events During G1 S Transition	0.14621	0	0	0	0.06462	0	0	0	0	0	0	0.01582	0	0.09802	0
Homologous Recombination Repair Of Replication Independent Double Strand Breaks	0.17307	2e-05	0.75574	0.03104	0.85662	0.92906	0.00239	0.00119	0.03337	0.05396	0.39625	0.06483	0.00074	0.16808	0.00311
G1 Phase	0.16617	0.03712	0.01462	0.26199	0.88366	0.00141	0.36374	0.00984	0.00112	0.08121	0.65889	0.00031	0.19885	0.61968	0.04537
P53 Dependent G1 Dna Damage Response	0.19936	2e-05	0	0	0.09391	0	0	0	0.00066	0	0	0.14581	0	0.06583	0
Transcription Coupled Ner Tc Ner	0.36454	0	0.0223	0.0017	0.79612	0.27408	0.00033	0	0.1915	0.00429	0.10471	0.02944	1e-05	0.04604	0.00015
Rna Pol Ii Transcription Pre Initiation And Promoter Opening	0.13022	0.00187	0.12636	0.37322	0.37456	0.76052	0.0619	0.00136	0.99851	0.16248	0.44048	0.31997	0.00416	0.11366	0.02816
Mrna Processing	0.1023	0	0.00021	7e-05	0.8367	0.02563	0	0	0.00756	7e-05	0.02337	0.01222	0	0.00466	0
Prefoldin Mediated Transfer Of Substrate To Cct Tric	0.0194	0.05654	0.0001	0.42198	0.09211	0.10468	1e-05	0	0.16432	0.00296	0.0229	0.28306	0	0.03369	0
Protein Folding	0.42719	0.01358	0.00057	0.05999	0.87157	0.03186	0.00038	5e-05	0.06323	0.00514	0.03421	0.28941	0.00023	0.64922	4e-05
Formation Of Tubulin Folding Intermediates By Cct Tric	0.01009	0.09594	0.0007	0.48197	0.0262	0.10166	0	0	0.0276	0.00064	0.01897	0.07835	0	0.03865	0
Post Chaperonin Tubulin Folding Pathway	0.00812	0.81141	0.94342	0.81839	0.00319	0.87781	0.00165	5e-05	0.05314	0.01907	0.17459	0.09758	0.0001	0.23418	0.00015
Metabolism Of Nucleotides	0.11801	0.00066	0.20985	0.00214	0.09029	0.69093	9e-05	4e-05	0.002	0.00049	0.03036	0.04536	0.00073	0.88724	3e-05
Amine Ligand Binding Receptors	0.24843	0.00435	0.55503	0.11602	0.3904	0.87664	0.01731	0.00191	0.79978	0.26501	0.13425	0.40802	0.00035	0.18019	0.00157
Metabolism Of Proteins	0	0	0	0.00711	0	0.23238	0	0	0.90679	0.00602	0.08203	0.11176	0	0	0
Serotonin Receptors	0.34648	0.47786	0.35572	0.04978	0.69577	0.76955	0.00404	0.00495	0.53444	0.01029	0.00233	0.09359	0.01187	0.98802	0.00544
Cdc6 Association With The Orc Origin Complex	0.27826	4e-05	0.36669	0.5991	0.961	0.25473	0.06467	0.0016	0.01398	0.20378	0.55761	0.00106	0.00278	0.06388	0.02753
M G1 Transition	0.24065	0	0	0	0.92516	0	0	0	0	0	0	0	0	0.74627	0
Mrna Splicing	0.07006	0	0.0007	9e-05	0.3979	0.04015	0	0	0.00972	4e-05	0.00918	0.02346	0	0.01587	0
Mrna Splicing Minor Pathway	0.04855	0.00168	0.01085	0.00044	0.09643	0.43553	0	0	0.27883	0.00036	0.00525	0.24869	0	0.06526	2e-05
3 Utr Mediated Translational Regulation	0	0.05937	0	0.07904	0	0.82953	0.00571	0	3e-05	0.00133	0	0.01109	0	0	0.00262
Processing Of Capped Intronless Pre Mrna	0.47562	0.00028	0.09522	0.07921	0.73488	0.42058	0.01735	0.00469	0.21568	0.21048	0.38534	0.56336	0.00163	0.26214	0.00441
Purine Ribonucleoside Monophosphate Biosynthesis	0.02371	8e-05	0.59661	0.04556	0.03613	0.2906	0.00061	0.00025	0.1277	0.05656	0.38847	0.18939	0.00011	0.05238	0.00123
G1 S Transition	0.48855	0	0	0	0.78955	0	0	0	0	0	0	0	0	0.59253	0
Citric Acid Cycle Tca Cycle	0.20988	0.02007	0.00048	0.04645	0.6088	0.24191	0.00047	0.00013	0.8683	0.00086	0.0065	0.43776	0.00124	0.3056	0.00383
Transcription	0.01765	0	0.41771	0.17834	0.13844	0.34564	0.00026	0	0.00089	0.00074	0.25948	0.00058	0	0.40807	0
Pol Switching	0.33724	0	0.41127	0.02143	0.19236	0.40494	0.00013	0	0.02461	0.00027	0.06286	0.00529	4e-05	0.28316	2e-05
Nucleotide Excision Repair	0.15757	0	0.02149	0.0056	0.45048	0.47859	0.00019	0	0.42062	0.00376	0.0934	0.0343	1e-05	0.01274	0.00032
Axon Guidance	0.07716	1e-05	0.07702	0.60495	0.38958	0.00302	0.91041	0.62668	0.00722	0.09078	0.91267	0.02503	0.06777	0.00461	0.85845
Activation Of Chaperone Genes By Xbp1s	0.18427	0.0228	0.05949	0.0831	0.02953	0.47005	0.00036	0.13137	0.12606	0.00058	0.00022	0.55974	0.19146	0.12882	0.00898
Ncam1 Interactions	8e-05	0.30533	0.45	0.08835	0.0164	0.23422	0.05202	0.00118	0.31103	0.08145	0.69991	0.04331	0.00808	0.15139	0.0261
Transport Of Mature Mrna Derived From An Intronless Transcript	0.31567	2e-05	0.1716	0.05018	0.52842	0.36045	0.00312	0.00461	0.21916	0.11801	0.47462	0.2824	0.00086	0.05179	0.01242
Unfolded Protein Response	0.90902	0.28667	0.00193	0.03266	0.62823	0.03147	0.0014	0.03868	0.04882	0.00147	0.00107	0.64035	0.10326	0.06991	0.00152
Formation Of Rna Pol Ii Elongation Complex	0.31226	0.00054	0.10644	0.09302	0.5999	0.38284	0.02573	0.0003	0.58079	0.06713	0.25813	0.22637	0.00184	0.19056	0.00602
Mrna 3 End Processing	0.5975	0.00161	0.62283	0.11773	0.6259	0.50339	0.03824	0.02612	0.07446	0.33974	0.44115	0.86995	0.00642	0.69264	0.00449
Cyclin A B1 Associated Events During G2 M Transition	0.24316	0	0.03359	0.00108	0.79562	0.05753	0.00025	1e-05	0.00551	0.00593	0.28146	0.00228	3e-05	0.03945	0.00027
Elongation Arrest And Recovery	0.28278	0.00682	0.19566	0.06258	0.35732	0.44406	0.01888	0.00086	0.46911	0.04071	0.16902	0.23395	0.0048	0.34083	0.00752
Gpcr Downstream Signaling	0.10594	0	0.126	0.02069	0.14026	0.58708	0.01018	0.00014	0.79022	0.77641	0.38685	0.22224	0	0.02939	7e-05
Sphingolipid Metabolism	0.04182	0.00027	0.02551	0.24501	0.18685	0.2015	0.01012	0.00925	0.06319	0.73912	0.6045	0.15329	0.0001	0.00546	0.0088
G Alpha S Signalling Events	0.19938	0	0.65217	0.19504	0.92216	0.09983	0.1636	0.01341	0.49633	0.82903	0.76626	0.45277	0.00153	0.04984	0.04402
Transport Of Inorganic Cations Anions And Amino Acids Oligopeptides	0.10884	0.00041	0.0232	0.00089	0.42445	0.67752	0.00118	9e-05	0.26438	0.10151	0.04297	0.38831	1e-05	0.00739	0.00165
Amino Acid And Oligopeptide Slc Transporters	0.07607	0.00122	0.62521	0.49337	0.29226	0.0909	0.14215	0.00515	0.01079	0.87141	0.88436	0.91302	0.00094	3e-05	0.37223
Cdt1 Association With The Cdc6 Orc Origin Complex	0.64807	0	0	0	0.21644	0	0	0	1e-05	0	0	0.01722	0	0.22686	0
Repair Synthesis For Gap Filling By Dna Pol In Tc Ner	0.16302	0	0.21239	0.00062	0.41781	0.49732	1e-05	0	0.0321	0.00028	0.02085	0.02834	0	0.12351	1e-05
Synthesis Of Dna	0.45457	0	0	0	0.69976	0	0	0	0	0	0	0	0	0.79746	0
Formation Of Fibrin Clot Clotting Cascade	0.18892	0.3009	0.93069	0.22185	0.00187	0.1215	0.60202	7e-05	0.00974	0.02798	0.51648	0.0252	0.0845	0.02757	0.00031
Double Strand Break Repair	0.13726	0	0.53412	0.01871	0.92341	0.70759	0.00042	0.00016	0.0115	0.02464	0.36695	0.0273	8e-05	0.11256	0.00056
Autodegradation Of The E3 Ubiquitin Ligase Cop1	0.5883	2e-05	0	0	0.27663	0	0	0	0.00027	0	0	0.23121	0	0.05872	0
Metabolism Of Mrna	0.10668	0	0	0.06151	0.09436	0.00036	1e-05	0	0.65007	0.26774	0.70844	0.03201	0	0	0
Glucose Transport	0.37573	0.00573	0.15302	0.02469	0.59281	0.14865	0.00123	0.00905	0.02437	0.01965	0.14783	0.25293	0.00829	0.7746	0.00362
Metabolism Of Rna	0.05643	0	0	0.00461	0.16933	0.00041	0	0	0.83333	0.06265	0.79363	0.0243	0	0	0
Mitotic G1 G1 S Phases	0.37003	0	0	0	0.68318	0	0	0	0	0	0	0	0	0.54518	0
Pi 3k Cascade	0.00014	0.02141	0.83495	0.08603	0.06224	0.00873	0.00256	0.04905	0.93905	0.52474	0.13811	0.12459	0.0004	0.02741	0.01041
Regulation Of Mitotic Cell Cycle	0.75652	0	0	0	0.20497	0	0	0	0	0	0	0.00186	0	0.42421	0
Mitotic M M G1 Phases	0.09957	0	0	0	0.96455	0	0	0	0	0	0	0	0	0.1796	0
Myogenesis	0.00036	0.87522	0.30731	0.22643	0.0019	0.02454	0.00083	0.00442	0.7401	0.0034	0.00011	0.18294	0.0142	0.64911	0.00196
Gpcr Ligand Binding	0.84649	0	0.79624	0.82031	0.07387	0.88271	0.97828	0.00235	0.89547	0.07719	0.04071	0.74106	0.00011	0.00315	0.02516
Rna Pol I Rna Pol Iii And Mitochondrial Transcription	0.03594	2e-05	0.24972	0.66859	0.03387	0.80728	0.12148	0	0.01168	0.01515	0.9795	0.00022	0.00199	0.99131	0.00071
Mitotic G2 G2 M Phases	0.00161	0	0.628	0.42937	0.09035	0.64152	0.00053	0	0.05482	0.12136	0.97395	0.00731	0	0.00026	9e-05
Dna Repair	0.00279	0	0.38448	0.00239	0.38564	0.49744	0	0	0.16304	0.03274	0.41332	0.02384	0	2e-05	1e-05
Rna Pol Ii Pre Transcription Events	0.1229	7e-05	0.06715	0.15934	0.47978	0.38051	0.00935	4e-05	0.47549	0.04785	0.23249	0.19301	0.00021	0.13012	0.00131
Post Translational Protein Modification	0.00596	0.05329	0.38254	0.0461	0.40623	0.52237	0.00103	0.01457	0.25427	0.02248	0.00667	0.56709	0.00659	0.94866	0.00185
Chromosome Maintenance	0.14542	0	0.22769	0.00047	0.01289	0.01906	0	0	0	0	0.06936	0	0	0.25593	0
Deposition Of New Cenpa Containing Nucleosomes At The Centromere	0.1489	0	0.53803	0.09316	0.0067	0.00851	3e-05	0	0	0	0.48124	0	0	0.41384	0
Signaling By Ils	0.00363	0	0.09569	0.3598	0.00697	0.00271	0.05763	3e-05	0.0066	0.54666	0.64398	0.89319	0	0	0.04222
Rna Pol I Promoter Opening	0.02614	0.0081	0.11854	0.6164	2e-05	0.14552	0.00494	0	0	0	0.3789	0	0.00047	0.00186	0
Organic Cation Anion Zwitterion Transport	0.0039	0.06841	0.16966	0.12298	0.0277	0.6139	0.05994	0.01548	0.29782	0.87818	0.53794	0.18451	0.00129	0.00465	0.06479
Respiratory Electron Transport	0.00446	0.00019	0	0.00272	0.09844	0.07672	0	0	0.57938	0.00018	0.00129	0.42559	0	0.00282	0
Asparagine N Linked Glycosylation	0.0117	0.02906	0.0759	0.011	0.7751	0.90357	4e-05	0.00612	0.12855	0.01338	0.0021	0.32001	0.00038	0.77201	0.00014
Assembly Of The Pre Replicative Complex	0.59006	0	0	0	0.72469	0	0	0	0	0	0	6e-05	0	0.48547	0
Il1 Signaling	5e-05	0.00018	0.07037	0.8799	0.00405	0.00068	0.01135	0.00461	0.06688	0.91053	0.84125	0.635	1e-05	1e-05	0.1018
Global Genomic Ner Gg Ner	0.13173	0	0.09158	0.01338	0.44312	0.78438	0.00013	0	0.5121	0.00476	0.05313	0.12147	1e-05	0.01883	0.00056
Traf6 Mediated Irf7 Activation	3e-05	0.29161	0.0005	0.00078	2e-05	1e-05	0.31274	0.00418	0.00031	0.5348	0.64004	0.84814	0.00036	1e-05	0.64706
Circadian Clock	1e-05	0.03271	0.68976	0.04631	0.09062	0.00064	8e-05	0.04194	0.076	0.41749	0.02685	0.0535	3e-05	0.00023	0.04055
Regulation Of Ifng Signaling	0.00013	0.03522	0.00995	0.00702	0.00169	0.00019	0.65284	0.11828	0.01342	0.21324	0.15871	0.89792	0.00872	1e-05	0.76891
Regulation Of Mrna Stability By Proteins That Bind Au Rich Elements	0.16062	0.0003	0	1e-05	0.07939	0	0	0	0.00293	0	0	0.15054	0.0002	0.02405	0
Traf6 Mediated Induction Of Nfkb And Map Kinases Upon Tlr7 8 Or 9 Activation	0.01505	0.00093	0.01506	0.69747	0.5524	0.00094	0.58178	0.62862	0.08056	0.03085	0.41933	0.06285	0.00875	0.00068	0.61079
Traf3 Dependent Irf Activation Pathway	0.00037	0.56043	0.00263	0.0052	0.00012	0.00018	0.37908	0.01868	0.00208	0.56071	0.55541	0.90436	0.00267	5e-05	0.89827
Nfkb Activation Through Fadd Rip1 Pathway Mediated By Caspase 8 And10	0.00122	0.35722	0.00388	0.00985	0	0.01807	0.11549	4e-05	0.5794	0.17977	0.91387	0.01373	0.00129	0.02184	0.07168
Iron Uptake And Transport	0.86941	0.00064	0.02471	0.18872	0.43334	0.11842	0.18611	0.28559	0.2396	0.04412	0.00371	0.09384	0.16115	0.00068	0.37855
Interferon Gamma Signaling	0	0	0	0	0	0	0.10727	0	0.03301	0.16123	0.00167	0.00988	0	0	0.11667
Traf6 Mediated Irf7 Activation In Tlr7 8 Or 9 Signaling	0.01381	0.00628	0.00047	0.02278	0.00484	0.00028	0.97014	0.0761	0.04581	0.05948	0.09674	0.79647	0.00314	0.00027	0.64233
Activation Of Irf3 Irf7 Mediated By Tbk1 Ikk Epsilon	0.0031	0.01925	0.00598	0.02792	0.04735	0.00583	0.57387	0.10374	0.22381	0.30789	0.37934	0.89893	0.00731	0.00543	0.46822
Interferon Alpha Beta Signaling	0	0	0	0	0	0	0.3748	0	0	0.00303	0.00014	0.15945	0	0	0.97176
Kinesins	0.05415	0	0.34634	0.00056	0.4949	0.43259	9e-05	0	0.02028	0.00727	0.11304	0.06066	0	0.07879	2e-05
Regulation Of Ifna Signaling	0.01744	0.00663	0.00528	0.01583	0.00317	0.00267	0.86993	0.01728	0.14972	0.42185	0.12707	0.26297	0.00718	0.00092	0.66475
Interferon Signaling	0	0.04957	0	0	0	0	0.46312	7e-05	0	0.00512	0.00344	0.86387	0	0	0.92961
Negative Regulators Of Rig I Mda5 Signaling	0	0.85358	0	0.00035	0.00039	0	0.62658	0.36941	0.00017	0.09208	0.37054	0.20675	0.01339	1e-05	0.4874
Nfkb And Map Kinases Activation Mediated By Tlr4 Signaling Repertoire	0.01057	0.00042	0.00338	0.40098	0.74527	0.00075	0.7245	0.59608	0.09789	0.03983	0.40011	0.1003	0.0151	0.00183	0.61347
Destabilization Of Mrna By Auf1 Hnrnp D0	0.43709	0.00028	0	0	0.25079	0	0	0	0.00012	0	0	0.08819	0	0.04151	0
Rig I Mda5 Mediated Induction Of Ifn Alpha Beta Pathways	0	0.08945	0	4e-05	1e-05	0	0.41658	0.01795	0.00017	0.16299	0.36357	0.4704	0.00024	0	0.80506
Ikk Complex Recruitment Mediated By Rip1	0.01142	0.00455	0.03297	0.13006	0.03116	0.1034	0.27717	0.00566	0.65261	0.76677	0.5488	0.12968	0.00477	0.06051	0.07561
Transcriptional Regulation Of White Adipocyte Differentiation	0.01259	0.01455	0.60836	0.29845	0.49835	0.02625	0.03615	0.33181	0.37099	0.64996	0.43583	0.10588	0.00431	0.0056	0.1604
Meiotic Recombination	0.00181	0	0.08434	0.74811	0.00179	0.77229	0.00025	0	0	1e-05	0.74829	0	0	0.76091	0
Il 6 Signaling	0.0936	0.02271	0.2317	0.05782	0.00758	0.04963	0.58299	0.00542	0.03025	0.87827	0.65905	0.67114	0.00525	0.00133	0.49223
Signaling By Notch	0.00581	0.16193	0.04228	0.05607	0.5136	0.28963	0.00251	0.04761	0.38522	0.59319	0.19975	0.09315	0.00019	0.00302	0.04061
Lagging Strand Synthesis	0.25623	0	0.16909	0.00188	0.45166	0.30694	0	0	0.01013	6e-05	0.01928	0.00632	0	0.15754	0
Inhibition Of Replication Initiation Of Damaged Dna By Rb1 E2f1	0.75051	0.0003	0.16253	0.26021	0.34022	0.05825	0.01022	1e-05	0.00142	0.00656	0.59862	0.00063	0.00114	0.74929	0.00025
Dna Replication	0.19191	0	0	0	0.73506	0	0	0	0	0	0	0	0	0.20155	0
Cleavage Of Growing Transcript In The Termination Region	0.52755	0.00013	0.14313	0.05107	0.61562	0.25622	0.00845	0.0026	0.05002	0.17967	0.39745	0.48104	0.00052	0.34478	0.00084
E2f Mediated Regulation Of Dna Replication	0.12282	0	0.00392	0.00136	0.33742	0.00538	0	0	0	0	0.09475	0	0	0.06436	0
Metabolism Of Carbohydrates	0.36978	0.38169	0.95131	0.00147	0.02262	0.86387	0.00102	0.078	0.00145	9e-05	0.00122	0.30205	0.51896	0.0083	0.00514
Purine Metabolism	0.05255	0.00063	0.9757	0.16855	0.07205	0.52673	0.00542	0.00014	0.09162	0.11293	0.37118	0.44555	0.00014	0.39568	0.00018
Apoptosis	0.46393	0.19261	0	0	0.78481	0	0	0	0.00042	0	0	0.03217	0.0018	0.0126	0
Hemostasis	0.82648	0	0.12889	0.01948	0	8e-05	0.20354	1e-05	0	0	0.07712	0	0.90002	0	0.00037
Influenza Life Cycle	2e-05	0	0	0.97815	1e-05	0.53658	0.00012	0	0.00236	0.09158	0.00086	0.01431	0	0	9e-05
Influenza Viral Rna Transcription And Replication	0	0.00908	0	0.19178	0	0.96413	0.0085	0	1e-05	0.00114	0	0.02449	0	0	0.00187
Nep Ns2 Interacts With The Cellular Export Machinery	0.29723	4e-05	0.18726	0.11721	0.48281	0.5991	0.0109	0.01514	0.44057	0.2119	0.64965	0.30587	0.00339	0.03759	0.05841
Hiv Infection	0.19689	0	0	0	0.83852	5e-05	0	0	0.00086	0	0	0.00247	0	0.63102	0
Hiv Life Cycle	0.02028	0	0.01772	0.01862	0.3629	0.29742	1e-05	0	0.11213	0.00086	0.0491	0.0334	0	0.0186	0
Abortive Elongation Of Hiv1 Transcript In The Absence Of Tat	0.20172	0.03856	0.21293	0.03434	0.17973	0.58394	0.0083	0.00108	0.57749	0.02444	0.09728	0.37601	0.00377	0.35719	0.00657
Early Phase Of Hiv Life Cycle	0.9791	0.02094	0.04928	0.02787	0.32554	0.05209	0.00127	0.00017	0.02217	0.00218	0.12051	0.00855	0.00221	0.51501	0.00221
Host Interactions Of Hiv Factors	0.68731	0	0	0	0.6944	1e-05	0	0	0.00041	0	1e-05	0.00327	0	0.84465	0
Respiratory Electron Transport Atp Synthesis By Chemiosmotic Coupling And Heat Production By Uncoupling Proteins	0.0004	7e-05	0	0.00025	0.01268	0.12353	0	0	0.66499	0	5e-05	0.48216	0	0.00093	0
Formation Of The Hiv1 Early Elongation Complex	0.21971	0.00722	0.17508	0.10487	0.31585	0.71392	0.02673	0.00101	0.99952	0.07972	0.20415	0.45451	0.00316	0.15508	0.01482
Late Phase Of Hiv Life Cycle	0.01411	0	0.07003	0.08753	0.53983	0.6824	0.00024	0	0.38664	0.01472	0.12562	0.18863	0	0.02353	0.00015
Interactions Of Vpr With Host Cellular Proteins	0.0944	5e-05	0.28022	0.22899	0.69608	0.74563	0.00175	0.00101	0.33061	0.09354	0.64017	0.08975	0.00022	0.00618	0.01673
Formation Of Atp By Chemiosmotic Coupling	0.08673	0.15058	0.00374	0.02555	0.10446	0.50701	0.00122	0.0005	0.87202	0.01737	0.02795	0.83855	0.00064	0.18112	0.00197
Apc C Cdh1 Mediated Degradation Of Cdc20 And Other Apc C Cdh1 Targeted Proteins In Late Mitosis Early G1	0.94025	0	0	0	0.17445	0	0	0	0	0	0	0.04004	0	0.26361	0
Activation Of Atr In Response To Replication Stress	0.00645	0	0.0583	0.0002	0.35819	0.32337	0	0	0.00064	0.00014	0.19489	2e-05	0	0.00018	0
Unwinding Of Dna	0.02262	0	0.02772	0	0.06521	0.07004	0	0	1e-05	0	0.00205	0.00035	0	0.2107	0
Apc C Cdc20 Mediated Degradation Of Mitotic Proteins	0.97462	0	0	0	0.14116	0	0	0	1e-05	0	0	0.03919	0	0.28584	0
Autodegradation Of Cdh1 By Cdh1 Apc C	0.76775	0	0	0	0.12498	1e-05	0	0	0.00039	0	0	0.26023	0	0.1123	0
Myd88 Mal Cascade Initiated On Plasma Membrane	0.01414	0.00042	0.01485	0.746	0.28278	0.00297	0.37108	0.30978	0.11367	0.05502	0.26935	0.31891	0.00195	5e-05	0.58248
Innate Immune System	0	0	0	0.00089	0	0	0.16553	0.00032	0.01801	0.01208	0.00413	0.29397	0	0	0.18759
Regulation Of Glucokinase By Glucokinase Regulatory Protein	0.33784	9e-05	0.27115	0.11772	0.60484	0.60457	0.01197	0.0168	0.40629	0.21618	0.70945	0.25805	0.00395	0.03605	0.06748
Mitotic Prometaphase	0.33199	0	0.00025	1e-05	0.82115	0.00027	0	0	0	0	0.04335	0	0	0.13409	0
Scf Beta Trcp Mediated Degradation Of Emi1	0.33192	0	0	0	0.18682	0	0	0	0	0	0	0.04533	0	0.01247	0
G1 S Specific Transcription	0.06597	0	0.00548	0	0.18803	0.0039	0	0	0	0	0.00087	0	0	0.37563	0
Signaling By Tgf Beta Receptor Complex	0.0097	0.99526	0.8165	0.39442	0.66267	0.00636	0.09307	0.94067	0.00527	0.64891	0.14093	0.00138	0.05083	0.01094	0.70738
Activated Tlr4 Signalling	0.00064	4e-05	0.00125	0.2734	0.08196	0.00017	0.2614	0.0943	0.09006	0.05278	0.24849	0.35131	0.00012	1e-05	0.31161
Immune System	0	0.00012	0	0	0	0	0.16637	0.14662	0	0	0	0.9614	7e-05	0	0.11615
Integration Of Provirus	0.62811	0.00505	0.31068	0.41955	0.50319	0.25665	0.02149	0.0023	0.04454	0.07526	0.66876	0.04073	0.00504	0.38823	0.00762
Toll Receptor Cascades	1e-05	0	1e-05	0.95936	0.00079	1e-05	0.02218	0.00156	0.50928	0.39099	0.38245	0.59954	0	0	0.03675
Glucose Metabolism	0.00986	0.11511	0.20509	0.28837	0.00313	0.07523	0.0139	0.00391	0.03183	0.00798	0.12526	0.07765	0.03969	0.54295	0.00757
Adaptive Immune System	0.43487	0.44791	0	0.00404	0.05783	1e-05	0.00059	0.00177	0.0644	9e-05	0.00084	0.64193	0.03532	0.13117	0.00037
Cytokine Signaling In Immune System	0	0	0	0	0	0	0.06111	0	0	0.02099	0.01895	0.92604	0	0	0.09253
Meiotic Synapsis	0.66212	0.00105	0.5113	0.98011	0.02834	0.12562	0.07531	0	1e-05	0.00032	0.80467	0	0.0125	0.23708	0.00046
Antigen Presentation Folding Assembly And Peptide Loading Of Class I Mhc	0.56569	0.38514	0.00065	0.24913	0.30944	0.00347	0.00442	0.18471	0.0039	0.00079	0.00147	0.98797	0.57808	0.00218	0.00735
The Nlrp3 Inflammasome	0.0261	0.00023	4e-05	0.05159	0.22873	0.00898	0.98706	0.11147	0.80856	0.16457	0.05634	0.40071	0.0141	0.01096	0.21348
Class I Mhc Mediated Antigen Processing Presentation	0.26862	0.00099	0	0.00161	0.01173	0	0.00025	0.00064	2e-05	2e-05	0.0031	0.04014	0.03989	0.00893	3e-05
Nonsense Mediated Decay Enhanced By The Exon Junction Complex	0.00016	0.01446	0	0.01743	0	0.77271	0.14831	0	6e-05	2e-05	0	0.03265	0	0	0.02505
Antigen Processing Ubiquitination Proteasome Degradation	0.20602	0	1e-05	0.00198	0.01557	8e-05	0.00209	0.00036	0.00076	0.00181	0.07153	0.03103	0.00849	0.32629	0.00019
Nucleotide Binding Domain Leucine Rich Repeat Containing Receptor Nlr Signaling Pathways	0.22819	0.00058	0.00041	0.40428	0.14176	0.00922	0.96684	0.03614	0.85992	0.37063	0.17348	0.42981	0.01765	0.05603	0.10939
Amyloids	0.27864	0.75486	0.71749	0.84708	2e-05	0.02148	0.12861	0	0	0	0.32401	0	0.12968	1e-05	0
Packaging Of Telomere Ends	0.03548	0.0039	0.25999	0.52023	0.00072	0.33676	0.04245	0	0	7e-05	0.79069	0	0.00109	0.03757	0
Telomere Maintenance	0.00295	0	0.93509	0.01641	0.0006	0.35657	0	0	0	0	0.01982	0	0	0.81845	0
Platelet Activation Signaling And Aggregation	0.55393	0	0.11827	0.01388	3e-05	0.00082	0.63592	0.00451	0.00016	0.00043	0.66048	0	0.29257	1e-05	0.0944
Removal Of The Flap Intermediate From The C Strand	0.2163	0.00019	0.39943	0.04057	0.72636	0.99786	0.00113	0.00086	0.38707	0.02301	0.04417	0.62251	0.00079	0.22013	0.00181
Creation Of C4 And C2 Activators	0.14663	0.0798	0.10139	0.79484	0.94235	0.00848	0.00517	0.00449	0.02947	0.03376	0.00107	0.00814	0.00326	0.10393	3e-05
Initial Triggering Of Complement	0.15847	0.0006	0.45098	0.18821	0.57049	0.18555	0.00643	0.05262	0.15758	0.0017	1e-05	0.01457	0.2363	0.00293	0.00091
Extension Of Telomeres	0.03522	0	0.2729	0.00017	0.11066	0.70209	0	0	0.00675	1e-05	0.00419	0.00908	0	0.03322	0
G2 M Checkpoints	0.00747	0	0.03754	6e-05	0.62271	0.19785	0	0	0.00011	0.00019	0.27357	1e-05	0	5e-05	0
S Phase	0.50254	0	0	0	0.86582	0	0	0	0	0	0	0	0	0.74702	0
Scfskp2 Mediated Degradation Of P27 P21	0.22943	0	0	0	0.06891	0	0	0	2e-05	0	0	0.12062	0	0.03672	0
Dna Strand Elongation	0.02144	0	0.01466	0	0.08368	0.05461	0	0	0	0	0.00018	1e-05	0	0.05935	0
Cholesterol Biosynthesis	0.73452	0.02686	0.00076	0.87682	0.47778	0.34262	0.00448	0.0008	0.30013	0.92689	0.19606	0.03911	0	0.00614	0.0004
Vif Mediated Degradation Of Apobec3g	0.25466	1e-05	0	0	0.13588	0	0	0	0.0001	0	0	0.12035	0	0.02619	0
Signaling By Fgfr	0.00145	0.00923	0.94958	0.04001	0.31393	0.00302	0.03074	0.2605	0.28281	0.92041	0.20652	0.02068	0.00452	0.02664	0.07411
Intrinsic Pathway For Apoptosis	0.85295	0.9237	0.01521	0.04986	0.61154	0.01857	0.00278	0.01355	0.04579	0.0002	0.004	0.20315	0.16446	0.20818	0.00792

## Sheet: Reactome Spleen
Reactome Spleen FDR-Limma	Lethal.J11vsMockforSpleen	NonLethal.J2vsMockforSpleen	LethalJ11vsJ5forSpleen	LethalJ11vsJ2forSpleen	NonLethalJ5vsJ2forSpleen	NonLethalJ11vsJ2forSpleen	LethalvsNonLethalforJ2.Spleen	LethalvsNonLethalforJ11.Spleen	Lethal.J2vsMockforSpleen	Lethal.J5vsMockforSpleen	NonLethal.J5vsMockforSpleen	NonLethal.J11vsMockforSpleen	LethalJ5vsJ2forSpleen	NonLethalJ11vsJ5forSpleen	LethalvsNonLethalforJ5.Spleen	NonLethal.J28vsJ5forSpleen	NonLethal.J28vsJ11forSpleen	NonLethal.J28vsJ2forSpleen	NonLethal.J28vsMockforSpleen
Translation	0.00385	0	0	0.24777	0	0	0	0.04739	0.01565	0	0.89926	0.23293	0	0.09166	0	0	0.00066	0	0
Pyrimidine Catabolism	0.02818	0.06446	0.32157	0.67525	0.51337	0.78651	0.89107	0.49855	0.04327	0.00244	0.03627	0.25475	0.01793	0.49713	0.15984	0.09446	0.46412	0.89245	0.89245
Pyruvate Metabolism And Citric Acid Tca Cycle	0	0.33899	4e-05	2e-05	0.92254	1e-05	0.72252	0.91008	0.53475	0.36139	0.50025	0	0.77403	0	0.91402	0.06372	0.07875	0.00062	0.00062
Extrinsic Pathway For Apoptosis	0.31565	0.84922	0.03813	0.86503	0.00016	0.36633	0.00474	0.76281	0.11984	0.00267	0.02738	0.55449	0.00679	0.05511	0.1547	7e-05	0.03065	0.21355	0.21355
Formation Of The Ternary Complex And Subsequently The 43s Complex	0.34853	0	5e-05	0.07613	0	0	0	0.98166	0.30931	0	0.70441	0.44453	0	0.91618	0	0	0	1e-05	1e-05
Activation Of The Pre Replicative Complex	0	0.26749	0	0	0.01952	0	0.0002	0.89993	0.30195	0.51008	0.70623	0	0.00174	0	0.01854	0	0.06582	0	0
Base Excision Repair	0.27919	0.17867	0.43497	0.59567	0.7517	0.22595	0.39855	0.36799	0.60046	0.73666	0.41778	0.01942	0.89052	0.08428	0.69624	0.07452	0.88219	0.00206	0.00206
Signaling By Rho Gtpases	0.00215	0.00789	0.26968	0.3406	0.7517	0.98736	0.73305	0.62801	0.03049	0.11362	0.06954	0.0336	0.97019	0.76579	0.99329	0.99452	0.828	0.04703	0.04703
Signaling By Wnt	0	0	0.0233	0	0.52086	6e-05	0.05522	0.90843	0.00079	0	5e-05	0	0.00129	0	0.02833	0.28355	0.00549	0	0
Metabolism Of Non Coding Rna	0.00064	0.66521	0.04054	0.08734	0.08617	1e-05	0.1499	0.87982	0.07822	0.19441	0.04189	5e-05	0.90084	0.03529	0.69694	0.3361	0.61992	7e-05	7e-05
Signalling By Ngf	0.4595	0.15891	0.75103	0.43905	0.43521	0.5108	0.36672	0.79127	0.01962	0.2363	0.03422	0.66152	0.50512	0.13025	0.47043	0.04066	0.90572	0.82349	0.82349
Copi Mediated Transport	0.00759	0.56985	0.0461	0.12858	0.76776	0.00677	0.53381	0.97609	0.25757	0.4767	0.43052	0.00501	0.88042	0.02388	0.99702	0.93588	0.02238	0.22664	0.22664
Cross Presentation Of Soluble Exogenous Antigens Endosomes	0	0	0.01165	0	0.59693	0	0.06488	0.94108	4e-05	0	0	0	4e-05	0	0.00248	0.49107	7e-05	0	0
Tca Cycle And Respiratory Electron Transport	0	0.09769	0	0	0.00196	5e-05	0.04646	0.88203	0.86265	0.49313	0.77574	0	0.05709	0	0.63612	0	0.97298	0	0
Bmal1 Clock Npas2 Activates Circadian Expression	0.60236	0.00055	0.09043	0.10653	0.33636	0.74679	0.70652	0.13112	0.00257	0.01009	0.04797	0.03051	0.94889	0.72312	0.60457	0.86556	0.68538	0.02033	0.02033
Antigen Processing Cross Presentation	0	0	0.09043	0	0.93812	0	0.0296	0.91008	2e-05	0	0	0	0	0	5e-05	0.84062	0	0	0
Growth Hormone Receptor Signaling	0.19296	0.28849	0.15579	0.94775	0.1121	0.71717	0.83652	0.92114	0.24932	0.00642	0.02145	0.17692	0.0196	0.3796	0.77009	0.03008	0.12986	0.9705	0.9705
Endosomal Vacuolar Pathway	0.19343	0.05081	0.13543	0.93574	0.43521	0.94272	0.56213	0.80113	0.1412	0.00126	0.00547	0.06033	0.01445	0.56691	0.89889	0.00992	0.05297	0.95995	0.95995
Er Phagosome Pathway	0	0	0.00027	0	0.70601	1e-05	0.03348	0.58401	0	0	0	0	6e-05	0	0.0248	0.86208	0	0	0
Meiosis	0.26057	0.89512	0.03148	0.02148	0.59175	0.08815	0.34836	0.99033	0.45737	0.7873	0.6721	0.30621	0.7278	0.01289	0.91289	0.00219	0.67964	0.03715	0.03715
G0 And Early G1	0.00325	0.1539	0.01146	0.0003	0.05697	0.00091	0.00362	0.59124	0.7591	0.49313	0.94552	5e-05	0.06381	0	0.21046	0	0.12806	0	0
Nef Mediates Down Modulation Of Cell Surface Receptors By Recruiting Them To Clathrin Adapters	0.85364	0.10072	0.65191	0.80319	0.02047	0.77058	0.01721	0.01168	0.99944	0.91896	0.95925	0.06916	0.9082	0.01091	0.9037	0.36014	0.33646	0.46764	0.46764
Immunoregulatory Interactions Between A Lymphoid And A Non Lymphoid Cell	0.43432	0.00061	0.20493	0.11732	0.45481	0.71683	0.86478	0.01224	0.00115	0.03344	0.03692	0.00088	0.70465	0.24064	0.97678	0.05343	0.00057	0.84374	0.84374
Resolution Of Ap Sites Via The Multiple Nucleotide Patch Replacement Pathway	0.27075	0.12978	0.46842	0.63026	0.57922	0.37263	0.35752	0.4734	0.5328	0.70649	0.50346	0.029	0.89019	0.08648	0.85232	0.03639	0.70528	0.00128	0.00128
Cell Cycle	0	0.00139	0	0	0.00196	0	0	0.88203	0.93299	0.00239	0.68195	0	0	0	7e-05	0	0.00299	0	0
Orc1 Removal From Chromatin	0	0	0	0	0.20316	0	0.0004	0.87982	0.00457	0	4e-05	0	0	0	0.00181	0.00013	0.11204	0	0
Antiviral Mechanism By Ifn Stimulated Genes	0	0.01446	0.74875	0.52791	0	0.02604	0.00068	0.58401	1e-05	1e-05	0	0	0.06086	0.20348	0.91617	0.00306	0.0014	0.00044	0.00044
Prolactin Receptor Signaling	0.98078	0.74161	0.0461	0.30127	0.02453	0.54286	0.27325	0.36811	0.23082	0.15228	0.04797	0.37631	0.57345	0.32323	0.9333	0.01524	0.21417	0.72703	0.72703
Defensins	0.59898	0.74161	0.17828	0.94775	0.04938	0.015	0.66269	0.02846	0.52987	0.04937	0.04803	0.03293	0.10512	0.68586	0.88874	0.48677	0.12424	0.46978	0.46978
Beta Defensins	0.74738	0.98717	0.10404	0.7655	0.00459	0.193	0.79249	0.53501	0.92852	0.09119	0.04827	0.38114	0.01332	0.60753	0.9333	0.13688	0.25823	0.89071	0.89071
Srp Dependent Cotranslational Protein Targeting To Membrane	0.0297	0	0	0.84896	0	0	0	0.05067	0.00133	4e-05	0.8705	0.44453	0	0.32114	0	0	0.00374	0	0
Pi3k Events In Erbb4 Signaling	0.95261	0.11448	0.06474	0.04397	0.66228	0.4568	0.3169	0.03526	0.00727	0.10354	0.05923	0.04421	0.7278	0.76579	0.97678	0.7129	0.52324	0.12102	0.12102
Pi3k Events In Erbb2 Signaling	0.80072	0.4335	0.02796	0.03871	0.6112	0.25042	0.18361	0.02244	0.04191	0.18596	0.2346	0.09731	0.87456	0.57654	0.91058	0.80166	0.4329	0.32177	0.32177
Association Of Licensing Factors With The Pre Replicative Complex	0.66471	0.66292	0.2955	0.09152	0.82052	0.0138	0.51814	0.64556	0.26313	0.9133	0.54614	0.27074	0.28611	0.01266	0.62759	0.00104	0.56867	0.0115	0.0115
Pre Notch Transcription And Translation	0.00136	0.00139	0.06143	0.39253	0.28945	0.37937	0.53212	0.15758	0.0082	0.19441	0.05923	0.12086	0.43602	0.94085	0.91058	0.83088	0.93483	0.01584	0.01584
Mitochondrial Protein Import	0.00031	0.00155	7e-05	0.0043	0.00096	0.93835	0.00362	0.6328	0.49811	0.86261	0.79433	0.00536	0.55068	0.00276	0.9679	0.01819	0.85964	0.00569	0.00569
Trafficking And Processing Of Endosomal Tlr	0.19126	0.41796	0.21337	0.44561	0.08369	0.42246	0.71826	0.92328	0.71203	0.00552	0.02616	0.07725	4e-05	0.76579	0.45327	0.00011	0.002	0.23559	0.23559
Downstream Signaling Events Of B Cell Receptor Bcr	0	0.11871	3e-05	0	0.72388	0.04685	0.06161	0.03526	0.85807	0.06924	0.27619	0.0014	0.0077	0.01302	0.35382	0.18959	0.46416	0.00205	0.00205
Activation Of Nf Kappab In B Cells	0	0.00019	0.00029	0	0.99136	0.00093	0.09439	0.21093	0.03049	1e-05	0.00033	0	0.00069	0.00158	0.23661	0.52091	0.05289	0	0
Antigen Activates B Cell Receptor Leading To Generation Of Second Messengers	0.00087	0.23394	0.53533	0.29204	0.79372	0.41737	0.46813	0.47015	0.04327	0.01606	0.55265	0.03647	0.52033	0.20348	0.01342	0.13041	0.00168	0.62062	0.62062
Pre Notch Expression And Processing	0.01585	0.00551	0.44272	0.89325	0.72362	0.19591	0.89182	0.31052	0.00505	0.13835	0.02604	0.36753	0.46946	0.51253	0.78534	0.93778	0.45522	0.0181	0.0181
Signaling By The B Cell Receptor Bcr	0.0021	0.54832	0.00211	2e-05	0.88926	0.32115	0.03806	0.31163	0.63536	0.74677	0.66918	0.17175	0.11312	0.23179	0.98278	0.04007	0.67738	0.00205	0.00205
Extracellular Matrix Organization	0.26057	0.03683	0.03741	0.59989	0.0004	0.22486	0.05709	0.65788	0.64958	0.77724	0.77574	0.60736	0.13721	0.17689	0.97993	0.99452	0.33648	0.78391	0.78391
Signaling By Bmp	0.02659	0.0439	0.25662	0.06643	0.44764	0.86331	0.03233	0.89993	0.77566	0.37452	0.36094	0.04842	0.41143	0.33495	0.97678	0.20774	0.90572	0.00742	0.00742
Cell Surface Interactions At The Vascular Wall	0.97037	0.62656	0.60839	0.56279	0.94466	0.05384	0.93927	0.01693	0.61656	0.65493	0.74352	0.03244	0.97019	0.03174	0.96247	0.32142	0.0027	0.67485	0.67485
Ngf Signalling Via Trka From The Plasma Membrane	0.38745	0.26981	0.53533	0.38092	0.23231	0.73735	0.127	0.79218	0.01176	0.10297	0.02996	0.62962	0.81441	0.13482	0.91289	0.01766	0.72308	0.98532	0.98532
Downregulation Of Tgf Beta Receptor Signaling	0.95261	0.03854	0.01431	0.07661	0.94466	0.55458	0.92729	0.39272	0.02631	0.01792	0.05506	0.33322	0.70292	0.54628	0.77838	0.64501	0.96966	0.23559	0.23559
Signaling By Fgfr In Disease	0.0851	0.03919	0.92018	0.99836	0.85001	0.82013	0.95934	0.92114	0.02631	0.04579	0.11126	0.04421	0.92303	0.61878	0.77915	0.62222	0.35541	0.26523	0.26523
P53 Independent G1 S Dna Damage Checkpoint	0	0	0.00191	0	0.62663	1e-05	0.05709	0.91008	0.00011	0	0	0	0.00034	0	0.02136	0.25693	0.00168	0	0
Acyl Chain Remodelling Of Pc	0.12058	0.67445	0.56013	0.37415	0.30108	0.25812	0.69663	0.88203	0.52987	0.03641	0.2346	0.14288	0.00779	0.92751	0.16403	0.02073	0.02271	0.71083	0.71083
Tgf Beta Receptor Signaling Activates Smads	0.63822	0.08806	0.00321	0.02315	0.88926	0.39408	0.79101	0.33891	0.04043	0.04472	0.08891	0.60736	0.81186	0.30152	0.83676	0.73201	0.71506	0.2782	0.2782
Phospholipid Metabolism	0.16547	0.10072	0.29445	0.88871	0.83121	0.06303	0.72252	0.07665	0.03128	0.64431	0.20015	0.94386	0.06617	0.12387	0.43817	0.04354	0.00046	0.00013	0.00013
Synthesis Of Pips At The Plasma Membrane	0.00325	0.00642	0.18115	0.45347	0.83686	0.89552	0.77844	0.46662	0.01306	0.12081	0.02416	0.05948	0.74593	0.95418	0.82806	0.99452	0.93161	0.01338	0.01338
Downregulation Of Smad2 3 Smad4 Transcriptional Activity	0.17746	0.0062	0.95903	0.77732	0.72388	0.54286	0.69613	0.95081	0.02049	0.15534	0.04844	0.15014	0.80561	0.84343	0.9037	0.34435	0.44325	0.52329	0.52329
Pi Metabolism	0.00476	0.00853	0.1505	0.31728	0.56699	0.65736	0.50207	0.29272	0.04985	0.1987	0.08563	0.15014	0.85025	0.95864	0.9333	0.78626	0.70528	0.01538	0.01538
Chondroitin Sulfate Dermatan Sulfate Metabolism	0.04739	0.2509	0.33547	0.20122	0.72388	0.46859	0.63866	0.81985	0.57022	0.25479	0.16896	0.07717	0.39899	0.72468	0.95939	0.04014	0.0181	0.70458	0.70458
Latent Infection Of Homo Sapiens With Mycobacterium Tuberculosis	0.04454	0.32019	0.28601	0.07661	0.70103	0.20633	0.34836	0.88203	0.85807	0.00068	0.1365	0.03051	0	0.35579	0.00431	0.14268	0.01856	0.9705	0.9705
Acyl Chain Remodelling Of Pe	0.05057	0.55225	0.6249	0.30396	0.22802	0.18085	0.63517	0.88203	0.36739	0.02194	0.14222	0.07445	0.00752	0.91874	0.16831	0.02115	0.01673	0.81307	0.81307
Mhc Class Ii Antigen Presentation	0.28532	0.06667	0.23075	0.01925	0.02448	0.04375	0	0.0362	0.35846	0.79034	0.94895	0.00103	0.05471	1e-05	0.83948	0.04611	0.31599	0.02078	0.02078
Cdk Mediated Phosphorylation And Removal Of Cdc6	0	0	0.00078	0	0.51478	1e-05	0.0269	0.91719	2e-05	0	0	0	0.00036	0	0.02551	0.19387	0.00192	0	0
Pi3k Akt Activation	0.9173	0.2275	0.0396	0.03335	0.47452	0.7419	0.18231	0.17105	0.01176	0.11271	0.06151	0.22406	0.81169	0.85555	0.99329	0.20537	0.63844	0.561	0.561
Processing Of Capped Intron Containing Pre Mrna	0	0.81545	0	3e-05	0.59693	0.00021	0.76589	0.36799	0.60089	0.99988	0.36094	0.00114	0.38541	0.00702	0.1547	0	0.00873	0	0
Tcr Signaling	5e-05	0.52803	0.01354	2e-05	0.96669	0.88922	0.34499	0.00039	0.97643	0.12389	0.69315	0.47397	0.00781	0.80112	0.11401	0.62222	0.67738	0.23143	0.23143
Activation Of The Mrna Upon Binding Of The Cap Binding Complex And Eifs And Subsequent Binding To 43s	0.77787	0	0	0.51504	0	0	0	0.87849	0.52987	0	0.62119	0.63658	0	0.80112	0	0	2e-05	1e-05	1e-05
Phosphorylation Of Cd3 And Tcr Zeta Chains	0.00545	0.08041	0.01441	0.00014	0.07597	0.35166	0.27325	0.0001	0.57022	0.74539	0.86563	0.65701	0.11219	0.80473	0.43385	0.92229	0.87883	0.79616	0.79616
Translocation Of Zap 70 To Immunological Synapse	0.01208	0.04479	0.08497	0.00022	0.00994	0.45896	0.32333	8e-05	0.4163	0.5582	0.99518	0.47351	0.00939	0.34822	0.39767	0.77845	0.21317	0.79616	0.79616
Generation Of Second Messenger Molecules	9e-05	0.57582	0.00152	0	0.56076	0.97238	0.54197	0	0.3098	0.44712	0.97269	0.68334	0.00104	0.7002	0.14431	0.36529	0.10267	0.43445	0.43445
Generic Transcription Pathway	0	0.00024	0	0	0	0.00409	0	0.38748	0.88417	0.05781	0.90254	0	8e-05	0	1e-05	0	0.11204	0	0
Response To Elevated Platelet Cytosolic Ca2	0.00257	0.00853	0.48174	0.08734	0.83121	0.04376	0.179	0.59124	0.19192	0.0166	0.0088	1e-05	0.1521	0.08309	0.90719	0.36828	0.00362	0.10154	0.10154
Transport Of Mature Transcript To Cytoplasm	0.02693	0.48123	0.00334	0.07007	0.03269	0.00429	0.08016	0.59124	0.73915	0.94139	0.46653	0.20952	0.46705	0.60636	0.13446	0.07599	0.45019	0.00181	0.00181
Metabolism Of Amino Acids And Derivatives	0	0	0.24657	0.00036	0.8564	0.28253	0.00208	0.88203	0.02631	0	1e-05	0	0.00085	0.16161	0.69624	0.74048	0.44304	0	0
E2f Enabled Inhibition Of Pre Replication Complex Formation	0.75095	0.5532	0.56013	0.3265	0.99044	0.01858	0.92888	0.65788	0.61504	0.99891	0.64024	0.35305	0.54663	0.04468	0.51988	0.01958	0.79917	0.09096	0.09096
Biological Oxidations	0.90349	0.00015	7e-05	0.26462	0.49679	0.10909	0.01462	0.16828	0.12921	5e-05	1e-05	0.16332	0.00229	0.0104	0.86425	0.00314	0.61992	0.49559	0.49559
Xenobiotics	0.58599	0.04976	0.10229	0.64345	0.06982	0.0983	0.60582	0.83826	0.16217	0.01702	0.00019	0.80011	0.25376	0.00015	0.25178	0.01254	0.72308	0.51555	0.51555
Regulation Of Ornithine Decarboxylase Odc	0	0	0.00197	0	0.25546	0.0006	0.00155	0.87849	7e-05	0	0	0	0.00013	0	0.02131	0.13041	0.01645	0	0
Cytochrome P450 Arranged By Substrate Type	0.6057	0.031	0.17571	0.75878	0.49339	0.1409	0.32889	0.92328	0.26313	0.03572	0.00508	0.64993	0.27288	0.01434	0.62759	0.03704	0.96655	0.72703	0.72703
Regulation Of Apoptosis	0	0	0.00321	0	0.53878	3e-05	0.11785	0.87982	0.00037	0	6e-05	0	0.00142	0	0.01248	0.18606	0.00868	0	0
Rna Pol Ii Transcription	0.03669	0.94424	0.00079	0.03158	0.97072	0.16177	0.92888	0.59559	0.98064	0.73284	0.93268	0.22406	0.46705	0.13483	0.443	0.00191	0.26531	0.00112	0.00112
Phase1 Functionalization Of Compounds	0.79071	0.00807	0.02576	0.56778	0.45726	0.12281	0.09231	0.78209	0.31628	0.01164	0.00086	0.51025	0.0796	0.01091	0.54252	0.01499	0.90572	0.70071	0.70071
Processive Synthesis On The Lagging Strand	0.02359	0.11448	0.10143	0.03048	0.30354	0.08734	0.04884	0.68578	0.93026	0.56868	0.75938	0.00237	0.50697	0.00124	0.9037	1e-05	0.14449	0	0
Peptide Chain Elongation	0.00222	0	0.00012	0	0	0	0	0.94274	0.07649	0	0.29809	0.00623	0	0.15086	0	0	0	8e-05	8e-05
Common Pathway	0.09294	0.07776	0.63403	0.96745	0.33217	0.95669	0.8227	0.92114	0.04043	0.01468	0.00742	0.13147	0.66771	0.35902	0.77915	0.07124	0.52828	0.56956	0.56956
Signaling By Gpcr	0.00496	0.50938	0.01662	0.00043	0.03372	0.14384	0.67014	0.01693	0.76838	0.7025	0.63068	0.60585	0.16516	0.88061	0.94847	0.58308	0.6559	0.10645	0.10645
Peptide Ligand Binding Receptors	0.48416	0.00355	0.30411	0.82827	0.59175	0.35166	0.11785	0.77235	0.16217	0.04182	0.05089	0.29515	0.34504	0.77106	0.9037	0.0155	0.1154	0.69034	0.69034
Class A1 Rhodopsin Like Receptors	0.80898	0.00272	0.06343	0.30173	0.79372	0.02866	0.31314	0.88203	0.05518	0.03468	0.01837	0.68334	0.64211	0.08739	0.97993	0.00034	0.26337	0.48409	0.48409
Notch Hlh Transcription Pathway	0.002	0.14059	0.0034	0.01062	0.36184	0.95605	0.33285	0.07906	0.57022	0.59719	0.63068	0.17318	0.9948	0.32048	0.9564	0.04888	0.33585	0.00163	0.00163
Integration Of Energy Metabolism	0.99039	0.52896	0.74875	0.55931	0.04408	0.78693	0.04573	0.88203	0.64025	0.88806	0.55571	0.79673	0.80684	0.19775	0.65215	0.04131	0.76708	0.37995	0.37995
Cell Cycle Mitotic	0	0.00145	0	0	0.0019	0	0	0.88203	0.96124	0.00094	0.70623	0	0	0	1e-05	0	0.01012	0	0
Recruitment Of Mitotic Centrosome Proteins And Complexes	0.95978	0.06974	0.17571	0.39888	0.97733	0.0108	0.56249	0.79713	0.23065	0.22173	0.10027	0.84514	0.81441	0.02951	0.9564	0	0.01958	0.00344	0.00344
Cytosolic Trna Aminoacylation	0	0.00759	0.01545	0	0.79705	0.00048	0.43543	0.65788	0.07223	0.0001	0.03336	0	0.00266	6e-05	0.00932	0.01773	0.79548	0	0
Loss Of Nlp From Mitotic Centrosomes	0.97782	0.11448	0.19598	0.34143	0.97733	0.01007	0.70481	0.78209	0.24586	0.32393	0.12563	0.71732	0.91195	0.0205	0.91304	0	0.01958	0.00095	0.00095
Cell Cycle Checkpoints	0	4e-05	0	0	0.01075	0	0.00012	0.75647	0.38514	4e-05	0.18015	0	2e-05	0	7e-05	0	0.96006	0	0
Diabetes Pathways	0	0.92442	0	0	0.70601	0.00133	0.53381	0.00031	0.81998	0.88454	0.71208	0.01503	0.63077	0.01049	0.83219	0.73972	0.00358	0.91374	0.91374
Trna Aminoacylation	0	0.1011	0.02233	0.00016	0.79372	0.0006	0.71826	0.87709	0.23119	0.01071	0.2346	1e-05	0.0716	7e-05	0.03921	0.01557	0.80942	1e-05	1e-05
Transmembrane Transport Of Small Molecules	0.26562	0.7078	0.86683	0.04397	0.65316	0.01127	0.64726	0.88203	0.49792	0.38813	0.9777	0.14133	0.00282	0.05525	0.13446	0.88554	0.10277	0.85041	0.85041
Cyclin E Associated Events During G1 S Transition	0	0	9e-05	0	0.55434	0	0.04281	0.75785	0.00015	0	0	0	0.00026	0	0.01342	0.05871	0.00914	0	0
Homologous Recombination Repair Of Replication Independent Double Strand Breaks	0.07822	0.90502	0.20493	0.02959	0.79372	0.06783	0.71394	0.88203	0.96124	0.57661	0.95623	0.17175	0.2315	0.02782	0.19038	0.00188	0.459	0.00426	0.00426
G1 Phase	0.22568	0.88471	0.47893	0.09152	0.72388	0.03112	0.46043	0.78657	0.77566	0.56802	0.93741	0.05509	0.12997	0.00627	0.26366	0.0499	0.95628	0.02653	0.02653
P53 Dependent G1 Dna Damage Response	0	0	0.00017	0	0.79138	2e-05	0.0499	0.57345	0.00041	0	0	0	0.00019	0	0.05477	0.39568	0.00321	0	0
Transcription Coupled Ner Tc Ner	0.02345	0.05827	0.0233	0.09547	0.15429	0.73735	0.07465	0.91008	0.6945	0.82308	0.70206	0.03484	0.83904	0.06102	0.84325	0.00014	0.09756	1e-05	1e-05
Mrna Processing	1e-05	0.79209	0	0.00023	0.42793	0.00048	0.6739	0.42737	0.52987	0.98848	0.23374	0.00176	0.35567	0.03735	0.05335	0	0.01958	0	0
Association Of Tric Cct With Target Proteins During Biosynthesis	0.02102	0.14741	0.64808	0.21717	0.84972	0.78146	0.62388	0.74126	0.31092	0.11595	0.10202	0.14739	0.32564	0.95418	0.93646	0.77092	0.85964	0.02078	0.02078
Prefoldin Mediated Transfer Of Substrate To Cct Tric	0.00019	0.00027	0.00192	0.04268	0.00362	0.52662	0.01067	0.93372	0.15236	0.50543	0.42095	0.00021	0.66337	0.00061	0.9679	1e-05	0.43068	0	0
Gpvi Mediated Activation Cascade	0.03586	0.37153	0.9596	0.80778	0.26681	0.51914	0.18691	0.03446	0.03128	0.01913	0.05584	0.86452	0.67217	0.0565	0.74885	0.41397	0.52828	0.49913	0.49913
Protein Folding	0.00363	0.04275	0.03294	0.02941	0.09286	0.71683	0.07509	0.76253	0.60089	0.52757	0.74352	0.03913	0.83105	0.04713	0.78534	0.00055	0.27865	1e-05	1e-05
Formation Of Tubulin Folding Intermediates By Cct Tric	1e-05	0.00036	0.00192	0.00579	0.01184	0.28765	0.0089	0.99033	0.17379	0.22173	0.3139	3e-05	0.95313	0.00023	0.9333	0	0.21317	0	0
Post Chaperonin Tubulin Folding Pathway	0.19199	0.54027	0.01662	0.06099	0.0052	0.73735	0.06263	0.87982	0.6839	0.68084	0.27157	0.37631	0.94297	0.00415	0.62759	0	0.04531	0.00044	0.00044
Metabolism Of Nucleotides	3e-05	0.00132	0.10011	0.00336	0.32192	0.20922	0.0253	0.94274	0.24358	0.02669	0.10478	4e-05	0.08476	0.00795	0.45327	0.24516	0.44304	0.00031	0.00031
Metabolism Of Proteins	0	0	0	0	0	0.00438	0	0.00296	0.00156	0.53969	0.21701	0	0	0	5e-05	0	0.99897	0	0
M G1 Transition	0	0	0	0	0.02369	0	0	0.93025	0.10986	0	0.0042	0	0	0	0.00016	0	0.6693	0	0
Mrna Splicing	0.00018	0.68103	0	0.00019	0.72464	0.04422	0.72252	0.24154	0.87312	0.73943	0.83852	0.03293	0.31035	0.01266	0.3726	0	0.0027	0	0
Mrna Splicing Minor Pathway	0.00087	0.02386	0.00099	0.01216	0.09059	0.39408	0.08454	0.87982	0.47905	0.71207	0.57549	0.00264	0.78985	0.00511	0.9333	0.0016	0.7083	2e-05	2e-05
3 Utr Mediated Translational Regulation	0.085	0	0	0.00286	0	0	0	0.91008	0.21069	0	0.36566	0.08221	0	0.60537	0	0	0	0	0
Processing Of Capped Intronless Pre Mrna	0.02771	0.59049	0.01281	0.05901	0.70601	0.48635	0.73952	0.53501	0.85323	0.94295	0.84898	0.23293	0.83291	0.23148	0.93646	0.05576	0.7554	0.02947	0.02947
G1 S Transition	0	0	0	0	0.00139	0	0	0.92328	0.19449	0	0.02145	0	0	0	0	0	0.81162	0	0
Citric Acid Cycle Tca Cycle	4e-05	0.06201	0.00049	0.00015	0.43521	0.0005	0.09439	0.87849	0.6945	0.4398	0.42253	0	0.67111	1e-05	0.97544	0.00803	0.35485	2e-05	2e-05
Transcription	0.01204	0.8478	0.0002	0.01103	0.97072	0.24652	0.8189	0.37354	0.96124	0.78302	0.80749	0.22406	0.47345	0.22282	0.34562	0.03008	0.41982	0.00522	0.00522
Pol Switching	0.00851	0.58621	0.003	0.00043	0.48343	0.08064	0.04975	0.85988	0.57022	0.99355	0.94136	0.03293	0.46693	0.00461	0.97678	0.00031	0.46416	0.00018	0.00018
Nucleotide Excision Repair	0.03103	0.16217	0.01098	0.05295	0.30354	0.56701	0.0851	0.90843	0.91036	0.98848	0.77574	0.05415	0.85025	0.05988	0.69624	4e-05	0.05059	0	0
Activation Of Chaperone Genes By Xbp1s	0	0.36249	0	0	0.99044	2e-05	0.47353	0.33331	0.76838	0.57717	0.40048	1e-05	0.83291	1e-05	0.91289	0.59718	0	0.749	0.749
Regulation Of Insulin Secretion By Glucagon Like Peptide1	0.76001	0.33925	0.53533	0.40913	0.50774	0.2311	0.53381	0.88203	0.71279	0.88806	0.80749	0.87256	0.83291	0.64765	0.94847	0.04007	0.01835	0.01338	0.01338
Perk Regulated Gene Expression	0.03603	0.52803	0.00337	0.00234	0.52086	0.94635	0.92848	0.00205	0.53305	0.79034	0.99518	0.53651	0.83291	0.48065	0.76066	0.80818	0.29085	0.89859	0.89859
Activation Of Chaperones By Atf6 Alpha	0.00329	0.83864	0.00022	0.00049	0.91947	0.40062	0.59455	0.02703	0.95841	0.99355	0.76379	0.36574	0.94889	0.53559	0.69624	0.85963	0.30046	0.6747	0.6747
Transport Of Mature Mrna Derived From An Intronless Transcript	0.00458	0.98522	0.02233	0.07657	0.05722	0.00015	0.16258	0.97609	0.34814	0.56802	0.13225	0.00448	0.83904	0.15086	0.42056	0.29687	0.90572	0.00126	0.00126
Activation Of Genes By Atf4	0.1019	0.65204	0.03103	0.02747	0.56787	0.81666	0.95642	0.01168	0.6945	0.92925	0.94552	0.53356	0.84588	0.35579	0.83219	0.94737	0.32594	0.9705	0.9705
Unfolded Protein Response	0	0.84014	0	0	0.74177	0.00021	0.53889	0.00057	0.955	0.88261	0.59604	0.00183	0.83105	0.0017	0.66561	0.74817	0.00055	0.84455	0.84455
Regulation Of Insulin Secretion By Acetylcholine	0.17716	0.00229	0.77375	0.58164	0.44582	0.1779	0.69084	0.89993	0.01169	0.41259	0.09605	0.31112	0.17245	0.63846	0.45327	0.52699	0.33648	0.00114	0.00114
G Alpha1213 Signalling Events	0.02539	0.99711	0.02586	0.05295	0.61394	0.74679	0.62665	0.03526	0.82687	0.87151	0.79014	0.77879	0.95994	0.97148	0.93646	0.80988	0.90572	0.96965	0.96965
Activation Of Chaperone Genes By Atf6 Alpha	0.00043	0.67249	0.00019	0.00012	0.81302	0.28976	0.58859	0.01693	0.96755	0.75308	0.5532	0.18979	0.79252	0.49713	0.82806	0.93951	0.33954	0.26523	0.26523
Cyclin A B1 Associated Events During G2 M Transition	0.0021	0.48267	0.00533	0.00061	0.01605	0.00025	0.20558	0.88203	0.93026	0.54267	0.42253	0.00061	0.2315	0	0.00303	0	0.64595	0	0
Elongation Arrest And Recovery	0.0851	0.12978	0.27714	0.27166	0.69054	0.56866	0.31037	0.91008	0.61176	0.52996	0.35139	0.04842	0.91469	0.28669	0.9037	0.29338	0.78805	0.00977	0.00977
Slc Mediated Transmembrane Transport	0.02359	0.80188	0.30104	0.00281	0.42793	0.01112	0.84073	0.74126	0.69692	0.26922	0.77398	0.12086	0.00388	0.15197	0.25777	0.80166	0.18145	0.9705	0.9705
Gpcr Downstream Signaling	0.00108	0.74135	0.005	0.00044	0.23207	0.04376	0.63866	0.03526	0.96939	0.60836	0.75198	0.25771	0.35157	0.56304	0.9346	0.11956	0.71506	0.01342	0.01342
Synthesis Secretion And Deacylation Of Ghrelin	0.01147	0.35141	0.00886	0.00857	0.40108	0.78693	0.25188	0.15374	0.96755	0.93605	0.94552	0.30057	0.97019	0.23294	0.99817	0.84062	0.56534	0.73074	0.73074
G Alpha I Signalling Events	0.54271	0.0176	0.02139	0.03158	0.75059	0.14383	0.37196	0.09441	0.15865	0.2893	0.07166	0.66952	0.95313	0.33491	0.75729	0.05233	0.61186	0.83608	0.83608
Pd1 Signaling	0.48752	0.00379	0.07298	0.01861	0.22994	0.635	0.25823	0.00436	0.11629	0.49244	0.20015	0.1051	0.66771	0.77948	0.77915	0.64501	0.45019	0.3334	0.3334
Cdt1 Association With The Cdc6 Orc Origin Complex	0	0	0.00103	0	0.69844	0	0.08016	0.95081	0.00041	0	1e-05	0	0.00056	0	0.03781	0.08494	0.00873	0	0
Repair Synthesis For Gap Filling By Dna Pol In Tc Ner	0.00451	0.04785	0.02796	0.02212	0.14251	0.42979	0.03465	0.91719	0.77566	0.55954	0.70843	0.00581	0.79673	0.01113	0.9564	0.00056	0.46412	2e-05	2e-05
Synthesis Of Dna	0	0	0	0	0.04094	0	0	0.87849	0.01611	0	0.00017	0	0	0	0.00124	0	0.71884	0	0
Formation Of Fibrin Clot Clotting Cascade	0.02762	0.00264	0.54215	0.8526	0.49973	0.93807	0.59574	0.9869	0.01962	0.00088	0.00033	0.01961	0.22318	0.53559	0.91289	0.04131	0.19361	0.37216	0.37216
Double Strand Break Repair	0.07436	0.92744	0.07915	0.01358	0.5218	0.05175	0.53381	0.88203	0.83968	0.78302	0.75938	0.15014	0.36987	0.00469	0.19038	1e-05	0.1544	0.00013	0.00013
Autodegradation Of The E3 Ubiquitin Ligase Cop1	0	0	0.00549	0	0.81841	3e-05	0.08553	0.91897	2e-05	0	0	0	0.00099	1e-05	0.10801	0.58308	0.00168	0	0
Activation Of Nmda Receptor Upon Glutamate Binding And Postsynaptic Events	0.01295	0.09379	0.74875	0.52791	0.54188	0.95015	0.87918	0.5891	0.05772	0.03334	0.02728	0.13337	0.66771	0.64765	0.98278	0.64501	0.99897	0.07211	0.07211
Post Nmda Receptor Activation Events	0.02139	0.14421	0.79426	0.51858	0.5609	0.94635	0.89767	0.59124	0.10014	0.04516	0.04914	0.18243	0.57916	0.67281	0.96247	0.81559	0.90572	0.0551	0.0551
Metabolism Of Mrna	0.01002	0	1e-05	0.61037	0	0	0	0.68578	0.00632	0.60836	0.18871	0.06138	0	0.35579	0.00066	0	0.00072	0	0
Pyruvate Metabolism	0.00565	0.99094	0.02257	0.03158	0.70601	0.00241	0.47505	0.84457	0.6082	0.5582	0.79259	0.02747	0.92303	0.01519	0.83219	0.78759	0.13307	0.44939	0.44939
Glucose Transport	0.00077	0.88517	0.0233	0.00385	0.00318	1e-05	0.35114	0.93737	0.6839	0.33098	0.04803	0.00159	0.54663	0.19775	0.52083	0.99452	0.39497	0.04026	0.04026
Metabolism Of Rna	0.00012	0	0	0.30142	0	0.03044	0	0.87982	0.00043	0.98848	0.02145	0.00033	1e-05	0.08729	0.00029	0	0.00799	0	0
Mitotic G1 G1 S Phases	0	0	0	0	0.003	0	0	0.88203	0.24645	0	0.01754	0	0	0	0	0	0.94196	0	0
Downstream Signaling Of Activated Fgfr	0.23149	0.1539	0.50946	0.75118	0.62663	0.48002	0.53381	0.74126	0.03364	0.03671	0.07574	0.04842	0.83291	0.80112	0.86425	0.36014	0.26814	0.37584	0.37584
Regulation Of Mitotic Cell Cycle	0	0	0	0	0.06071	0	0.00281	0.92328	0.04043	0	0.02145	0	0.00016	0	0.00046	0	0.16098	0	0
Mitotic M M G1 Phases	0	1e-05	0	0	0.00426	0	0	0.88203	0.78684	1e-05	0.15572	0	0	0	0	0	0.16098	0	0
Gpcr Ligand Binding	0.84075	0.00026	0.04598	0.04751	0.12896	0.00308	0.53864	0.88203	0.00318	0.02194	0.09067	0.68334	0.91469	0.33018	0.55505	0.03033	0.56534	0.76791	0.76791
Mitotic G2 G2 M Phases	0.60058	0.12518	0.02758	0.05703	0.6816	7e-05	0.84873	0.65788	0.18164	0.38357	0.04914	0.27969	0.95394	3e-05	0.48093	0	0.01958	1e-05	1e-05
Dna Repair	0.0063	0.35033	0.00026	0.00336	0.44109	0.01392	0.187	0.92328	0.97643	0.94139	0.85036	0.00417	0.83355	0.0003	0.75729	0	0.03065	0	0
Effects Of Pip2 Hydrolysis	0.02045	0.34641	0.51283	0.04268	0.72431	0.73735	0.31179	0.41094	0.93732	0.12775	0.2346	0.27191	0.03612	0.98178	0.8084	0.99376	0.90572	0.12351	0.12351
Rna Pol Ii Pre Transcription Events	0.11846	0.54832	0.0995	0.17862	0.72388	0.17082	0.56249	0.88203	0.87312	0.88454	0.7919	0.06138	0.94782	0.05126	0.9333	0.0499	0.83669	0.01217	0.01217
Post Translational Protein Modification	0	0.03021	0	0	0.5986	0.02673	0.45448	0.05884	0.15865	0.1908	0.15932	0.00012	0.98569	0.00363	0.97895	0.49107	3e-05	0.41359	0.41359
Chromosome Maintenance	0.00017	0.07643	0.00058	1e-05	0.12998	0.00823	0.00058	0.91008	0.85161	0.53104	0.76038	0.0001	0.12997	1e-05	0.83157	0	0.00506	0	0
Deposition Of New Cenpa Containing Nucleosomes At The Centromere	0.00085	0.2076	0.00439	3e-05	0.15984	0.05281	0.00842	0.87982	0.79739	0.52186	0.95108	0.0048	0.07408	0.00036	0.4115	0	0.32268	1e-05	1e-05
Signaling By Ils	0.94836	0.21328	0.14661	0.56279	0.0101	0.04698	0.36672	0.88203	0.61656	0.43572	0.79014	0.76292	0.00067	0.8467	0.29174	0.01185	0.01488	0.02078	0.02078
Metabolism Of Lipids And Lipoproteins	0.77787	0.44995	0.75103	0.36856	0.56787	0.04138	0.32604	0.17451	0.08624	0.98848	0.85036	0.47065	0.01968	0.19313	0.93646	0.1552	0.00369	0.10124	0.10124
Rna Pol I Promoter Opening	0.00546	0.33264	0.00123	0.00015	0.12645	0.39652	0.0089	0.59439	0.63493	0.99988	0.8705	0.08419	0.52113	0.01019	0.91289	0.43383	0.5977	0.53203	0.53203
Synthesis Of Substrates In N Glycan Biosythesis	0.00043	0.36022	0.02961	0.01101	0.69126	0.20737	0.98327	0.31559	0.35769	0.17115	0.17875	0.04774	0.64233	0.45285	0.9589	0.77845	0.35618	0.50897	0.50897
Respiratory Electron Transport	0.00458	0.35311	0	0.00261	0.01184	0.19073	0.187	0.79162	0.98052	0.22248	0.63068	0.03484	0.01793	3e-05	0.42545	0	0.33648	4e-05	4e-05
Asparagine N Linked Glycosylation	0	0.01185	0	0	0.62134	0.00015	0.35339	0.02846	0.10384	0.22556	0.07875	0	0.87924	1e-05	0.82806	0.84657	1e-05	0.01644	0.01644
Assembly Of The Pre Replicative Complex	0	0	0	0	0.14107	0	0.0001	0.89993	0.02008	0	0.00027	0	0	0	0.00061	0	0.27934	0	0
Il1 Signaling	0.48501	0.09157	0.91541	0.03158	0.16041	0.4177	0.69714	0.12511	0.17666	0.88454	0.73843	0.59687	0.00124	0.80112	0.09835	0.02236	0.03269	0.00095	0.00095
Global Genomic Ner Gg Ner	0.04585	0.52803	0.0128	0.02768	0.48191	0.24652	0.21416	0.90423	0.92811	0.97488	0.99751	0.07296	0.98569	0.02377	0.93646	0.0001	0.18145	0.00024	0.00024
Calnexin Calreticulin Cycle	0	0.2509	0	0	0.40278	0.00286	0.15807	0.31559	0.92187	0.93282	0.80738	0.00058	0.95961	3e-05	0.90719	0.21423	0.03269	0.09972	0.09972
Synthesis Secretion And Inactivation Of Gip	0.00087	0.35141	0.00015	0.00186	0.41072	0.7236	0.58815	0.03526	0.73721	0.98848	0.98622	0.23895	0.714	0.18444	0.97993	0.66052	0.67738	0.59771	0.59771
N Glycan Trimming In The Er And Calnexin Calreticulin Cycle	0	0.10072	0	0	0.26102	0.00015	0.08632	0.43726	0.8031	0.79654	0.72308	1e-05	0.95313	0	0.91289	0.13041	0.00556	0.02289	0.02289
Signal Regulatory Protein Sirp Family Interactions	0.02138	0.79715	0.00066	0.03158	0.52086	0.94272	0.97234	0.03526	0.81574	0.78302	0.85036	0.72249	0.39761	0.47654	0.9564	0.56745	0.99686	0.83608	0.83608
Traf6 Mediated Irf7 Activation	0.11316	0.11488	8e-05	0.25572	0	0.817	0.01649	0.76253	0.00129	0	1e-05	0.20255	0.00039	7e-05	0.46412	0	0.00692	0.65909	0.65909
Circadian Clock	0.63177	0	0.0461	0.07657	0.07865	0.49914	0.23879	0.03526	0.00102	0.00359	0.01892	0.00617	0.9869	0.6119	0.63079	0.84081	0.5977	0.01271	0.01271
Factors Involved In Megakaryocyte Development And Platelet Production	0.09192	0.4335	0.05733	0.00336	0.72362	0.0029	0.94057	0.76033	0.39932	0.96816	0.71289	0.24599	0.10711	0.03928	0.443	0.03571	0.92947	0.14788	0.14788
Regulation Of Ifng Signaling	0.03486	0.8695	0.5087	0.43682	0.0008	0.0232	0.18691	0.92328	0.37633	0.00757	0.02012	0.05999	0.0077	0.69839	0.80028	0.01269	0.01075	0.97168	0.97168
Regulation Of Mrna Stability By Proteins That Bind Au Rich Elements	0	0.00016	0.01329	0	0.83389	2e-05	0.46857	0.88203	0.00214	0	5e-05	0	0.00382	0.00025	0.18519	0.11031	0.22194	0	0
Traf3 Dependent Irf Activation Pathway	0.05136	0.02204	0.00066	0.41954	0.00092	0.94635	0.1555	0.91008	0.00183	1e-05	6e-05	0.03145	0.00056	0.01098	0.33059	0.00011	0.01856	0.749	0.749
Nfkb Activation Through Fadd Rip1 Pathway Mediated By Caspase 8 And10	0.09192	0.2897	0.0002	0.10289	0	0.70558	3e-05	0.90412	0.00011	1e-05	0.00012	0.0941	0.01398	0.00627	0.19038	0	0.00109	0.51246	0.51246
Interferon Gamma Signaling	0	0	1e-05	0.51839	0	0.95756	0.34836	0.07906	0	0	0	0	0	0	0.11262	0	0	0.83423	0.83423
Traf6 Mediated Irf7 Activation In Tlr7 8 Or 9 Signaling	0.02762	0.16294	0.03343	0.93278	0.00092	0.7419	0.15096	0.87849	0.01176	6e-05	0.00014	0.06587	0.00142	0.03994	0.53176	0.00033	0.02762	0.95995	0.95995
Activation Of Irf3 Irf7 Mediated By Tbk1 Ikk Epsilon	0.00697	0.05556	0.1202	0.50427	0.20316	0.76795	0.97234	0.69531	0.07813	8e-05	0.00676	0.03105	4e-05	0.58184	0.01297	0.01344	0.04969	0.611	0.611
Interferon Alpha Beta Signaling	0	0	0	0.06643	0	0.11438	0	0.01168	0	0	0	0	0	0	0.00691	0	0	0.03658	0.03658
Advanced Glycosylation Endproduct Receptor Signaling	0.03911	0.46137	0.02142	0.08589	0.49761	0.22595	0.53551	0.97399	0.84317	0.99988	0.93741	0.06033	0.81158	0.02283	0.93646	0.73972	0.24376	0.50538	0.50538
Kinesins	0.00959	0.86701	0.00114	0.0002	0.21716	0.00028	0.09439	0.89655	0.42853	0.94139	0.58891	0.00637	0.17787	0	0.23661	0	0.46412	1e-05	1e-05
Regulation Of Ifna Signaling	0.05969	0.08912	0.0718	0.57289	0.02252	0.29233	0.14655	0.70389	0.00641	0.0002	0.00086	0.00596	0.1595	0.64765	0.8084	0.01278	0.0076	0.81714	0.81714
Interferon Signaling	0	0	0	0.74791	0	0.67004	1e-05	0.00985	0	0	0	0	0	0	0.32505	0	0	0.01644	0.01644
Negative Regulators Of Rig I Mda5 Signaling	0.00276	0.0006	0.02247	0.56296	0.02369	0.48473	0.34499	0.58875	0.00018	4e-05	4e-05	0.02318	0.02564	0.00627	0.77009	7e-05	0.01407	0.51555	0.51555
Destabilization Of Mrna By Auf1 Hnrnp D0	0	0	0.00058	0	0.70601	2e-05	0.10336	0.81985	2e-05	0	0	0	0.00306	0	0.09537	0.20774	0.00812	0	0
Rig I Mda5 Mediated Induction Of Ifn Alpha Beta Pathways	0.00033	0.07836	0.062	0.96745	1e-05	0.66163	0.02323	0.02839	0.00125	2e-05	3e-05	0.22338	0.00321	3e-05	0.76255	0	0.01012	0.78403	0.78403
Ikk Complex Recruitment Mediated By Rip1	0.05918	0.77621	0.1935	0.62481	0.07865	0.25229	0.22519	0.79162	0.21192	0.00249	0.10593	0.19203	0.00123	0.85555	0.00593	0.04888	0.11204	0.9705	0.9705
Meiotic Recombination	0.01277	0.96496	0.00215	0.00014	0.44582	0.01641	0.29819	0.65788	0.47467	0.98554	0.55332	0.10022	0.36432	0.00047	0.42056	0.05232	0.81992	0.2766	0.2766
Il 6 Signaling	0.41828	0.18173	0.00163	0.27347	0.0019	0.52662	0.14953	0.54908	0.01176	0.00025	0.00049	0.07714	0.03612	0.07721	0.9333	0.01557	0.43987	0.407	0.407
Signaling By Notch	0.12725	0.00061	0.92925	0.58164	0.63825	0.04783	0.66269	0.74005	0.00272	0.11153	0.01027	0.40278	0.50512	0.22138	0.65135	0.9327	0.46416	0.0259	0.0259
Lagging Strand Synthesis	0.00381	0.12794	0.01375	0.00171	0.20315	0.08016	0.01697	0.93875	0.96755	0.65493	0.83458	0.00232	0.41263	0.00047	0.86425	0	0.16875	0	0
Intrinsic Pathway	0.33857	0.03054	0.30411	0.93278	0.74177	0.97903	0.32942	0.80427	0.26148	0.01981	0.01822	0.09222	0.11175	0.80342	0.97545	0.21503	0.24312	0.57201	0.57201
Inhibition Of Replication Initiation Of Damaged Dna By Rb1 E2f1	0.38745	0.80335	0.39824	0.05671	0.28945	0.05013	0.05522	0.53501	0.35268	0.9126	0.64024	0.05762	0.1036	0.00064	0.32505	6e-05	0.33648	0.00013	0.00013
Dna Replication	0	0	0	0	0.00296	0	0	0.98133	0.64958	0	0.06111	0	0	0	1e-05	0	0.1204	0	0
Cleavage Of Growing Transcript In The Termination Region	0.09455	0.84922	0.00128	0.05553	0.94466	0.66173	0.86812	0.0957	0.93928	0.56802	0.95797	0.8405	0.39761	0.74566	0.443	0.01329	0.12368	0.02363	0.02363
E2f Mediated Regulation Of Dna Replication	0.0002	0.73411	0.00029	0	0.05697	0	0.00534	0.65788	0.14977	0.55024	0.35152	0	0.00053	0	0.00112	0	0.41556	0	0
Metabolism Of Carbohydrates	0.00142	0.41131	0.00063	0.00069	0.98646	0.0013	0.27325	0.92328	0.97199	0.77293	0.418	0.00036	0.80561	0.00179	0.62759	0.83645	0.00438	0.65909	0.65909
Apoptosis	0	0.00477	0.1202	2e-05	0.63322	0	0.57559	0.52181	0.02722	0	0.00073	0	4e-05	0	0.01058	0.74817	0.00083	2e-05	2e-05
Hemostasis	0.5202	0.66626	0.99332	0.31933	0.73379	9e-05	0.23879	0.01168	0.85161	0.44712	0.93268	0.00025	0.0431	2e-05	0.36746	0.68931	0.00509	0.50916	0.50916
Influenza Life Cycle	0.7822	0	0	0.25821	0	0	0	0.95081	0.01803	0.00023	0.76619	0.67712	0	0.86049	0	0	0	0	0
Influenza Viral Rna Transcription And Replication	0.15361	0	1e-05	0.00219	0	0	0	0.88203	0.09416	0	0.43479	0.13147	0	0.64765	0	0	0	0	0
Nep Ns2 Interacts With The Cellular Export Machinery	0.01051	0.84922	0.19167	0.16562	0.0016	3e-05	0.05709	0.88203	0.30931	0.30729	0.04133	0.00394	0.9001	0.41665	0.45327	0.52615	0.94455	0.00052	0.00052
Hiv Infection	0	1e-05	0.00032	0	0.83121	0	0.08341	0.36546	0.00727	4e-05	9e-05	0	0.07317	0	0.84692	0.00041	0.19928	0	0
Transport Of Ribonucleoproteins Into The Host Nucleus	0.01337	0.83754	0.14661	0.19157	0.0026	6e-05	0.05263	0.90976	0.31092	0.41338	0.05584	0.00643	0.98569	0.4344	0.37938	0.50507	0.97298	0.00068	0.00068
Hiv Life Cycle	0.0004	0.36415	0.01662	0.01997	0.29392	9e-05	0.84873	0.80113	0.25886	0.251	0.03534	3e-05	0.92303	0.01772	0.48602	0.00865	0.68989	0	0
Abortive Elongation Of Hiv1 Transcript In The Absence Of Tat	0.03932	0.06667	0.25099	0.22092	0.48346	0.49642	0.21082	0.88203	0.52005	0.40461	0.34963	0.01661	0.85473	0.11323	0.97993	0.38786	0.89105	0.02229	0.02229
Early Phase Of Hiv Life Cycle	0.39136	0.18551	0.45357	0.38339	0.4499	0.9249	0.09068	0.79713	0.92882	0.79938	0.70009	0.25834	0.85188	0.26786	0.97491	0.00062	0.01856	2e-05	2e-05
Host Interactions Of Hiv Factors	0	1e-05	0.00078	0	0.7084	0	0.04264	0.60054	0.01234	2e-05	0.00017	0	0.01623	0	0.58771	0.00721	0.04184	0	0
Respiratory Electron Transport Atp Synthesis By Chemiosmotic Coupling And Heat Production By Uncoupling Proteins	0.00236	0.20495	0	0.00069	0.0004	0.14383	0.04281	0.88203	0.97643	0.12102	0.41778	0.00885	0.00541	0	0.41777	0	0.29203	0	0
Late Phase Of Hiv Life Cycle	0.0009	0.66108	0.02907	0.04125	0.1121	4e-05	0.46089	0.87982	0.25244	0.27656	0.04797	0.00012	0.96284	0.05063	0.48093	0.14415	0.94326	2e-05	2e-05
Interactions Of Vpr With Host Cellular Proteins	0.00754	0.82181	0.01375	0.06626	0.26159	0.00311	0.63866	0.97395	0.5328	0.76092	0.18885	0.00623	0.80561	0.15463	0.26366	0.03678	0.67087	1e-05	1e-05
Formation Of Atp By Chemiosmotic Coupling	0.29099	0.48081	0.01662	0.1815	0.18513	0.94635	0.18691	0.87982	0.9404	0.5575	0.81833	0.49033	0.46426	0.18458	0.69624	0.0045	0.43922	0.00851	0.00851
Apc C Cdh1 Mediated Degradation Of Cdc20 And Other Apc C Cdh1 Targeted Proteins In Late Mitosis Early G1	0	0	3e-05	0	0.1121	0	0.00707	0.87709	0.00622	0	0.00216	0	0.00061	0	0.00257	0.00089	0.06622	0	0
Activation Of Atr In Response To Replication Stress	1e-05	0.2897	3e-05	0	0.02174	1e-05	0.01406	0.97351	0.68657	0.53138	0.71289	1e-05	0.05206	0	0.02546	0	0.13168	0	0
Unwinding Of Dna	0	0.06667	0	0	0.04531	1e-05	0.00031	0.61835	0.77566	0.15322	0.90254	0	0.00101	0	0.02546	0	0.09771	0	0
Apc C Cdc20 Mediated Degradation Of Mitotic Proteins	0	0	3e-05	0	0.12336	1e-05	0.00887	0.87982	0.01306	0	0.00552	0	0.00145	0	0.00642	0.00062	0.16875	0	0
Autodegradation Of Cdh1 By Cdh1 Apc C	0	0	0.00104	0	0.35139	0.00036	0.04884	0.79218	0.00156	0	0.00034	0	0.00463	0	0.02811	0.08494	0.03065	0	0
Innate Immune System	0.00913	0.03423	0.00019	0.79752	0	0.48473	0.89901	0.88203	0.05457	0	0	0.00431	0	0.00094	0.84692	0	0	0.4187	0.4187
Regulation Of Glucokinase By Glucokinase Regulatory Protein	0.01136	0.9132	0.08025	0.12497	0.00875	0.00037	0.15807	0.97609	0.4014	0.51008	0.06111	0.01035	0.96284	0.51253	0.26366	0.62222	0.94995	0.00235	0.00235
Mitotic Prometaphase	0	0.64703	0	0	0.22083	0	0.0149	0.74126	0.45737	0.53969	0.80654	0	0.00565	0	0.05539	0	0.00511	0	0
Scf Beta Trcp Mediated Degradation Of Emi1	0	0	0.00038	0	0.6112	0	0.02541	0.82519	3e-05	0	0	0	4e-05	0	0.01058	0.21013	0.00343	0	0
G1 S Specific Transcription	0	0.31193	0	0	0.0008	0	1e-05	0.87982	0.12443	0.37231	0.25926	0	3e-05	0	2e-05	0	0.39895	0	0
The Role Of Nef In Hiv1 Replication And Disease Pathogenesis	0.5691	0.60188	0.80581	0.97778	0.01978	0.43439	0.04114	0.01168	0.52987	0.75308	0.39951	0.20652	0.84756	0.001	0.65215	0.14191	0.33648	0.81545	0.81545
Immune System	0	4e-05	0.0188	0.01619	0	1e-05	0.62388	0.81985	0.0001	0	0	0	0	0.7002	0.12385	0	0	0.04828	0.04828
Integration Of Provirus	0.60236	0.80069	0.12408	0.18824	0.18276	0.59047	0.09066	0.5117	0.52542	0.59985	0.58847	0.86452	0.99754	0.68144	0.99329	7e-05	0.002	0.00067	0.00067
Complement Cascade	0.44972	0.03919	0.00224	0.04397	0.0651	0.04205	0.27743	0.31881	0.38601	0.15228	0.00014	0.92642	0.50512	1e-05	0.00458	2e-05	0.78805	0.70071	0.70071
Phase Ii Conjugation	0.93939	0.0289	0.00261	0.37137	0.87384	0.57963	0.14655	0.15107	0.40839	0.01133	0.02145	0.25708	0.04393	0.41442	0.94828	0.15887	0.56534	0.67326	0.67326
Adaptive Immune System	0.08357	0.22953	0.57698	0.06537	0.5986	0.00012	0.11414	0.02923	0.96495	0.26471	0.58479	2e-05	0.05161	2e-05	0.43385	0.13041	0.05289	0.00122	0.00122
Cytokine Signaling In Immune System	0	2e-05	0	0.38339	0	0.193	0.00022	0.04342	0	0	0	0	0	0	0.09705	0	0	0.9705	0.9705
Antigen Presentation Folding Assembly And Peptide Loading Of Class I Mhc	0	0.00185	0.00161	6e-05	0.85001	0.08064	0.46439	0.1081	0.01803	0.00186	0.00152	1e-05	0.26416	0.18221	0.97678	0.5853	0.00358	0.00801	0.00801
Class I Mhc Mediated Antigen Processing Presentation	0	0.09194	0.20493	0.00012	0.26681	0	0.89182	0.97351	0.06163	2e-05	0.0046	0	0.00027	0.00089	0.02833	0.92682	0.00189	7e-05	7e-05
Nonsense Mediated Decay Enhanced By The Exon Junction Complex	0.01624	0	0.0007	0.00108	0	0	0	0.80113	0.4859	0	0.21769	0.0048	0	0.18383	0	0	0	6e-05	6e-05
Pip3 Activates Akt Signaling	0.94544	0.14214	0.0455	0.04671	0.72388	0.7236	0.44571	0.07906	0.01981	0.12806	0.08589	0.132	0.84756	0.93164	0.98795	0.52091	0.56915	0.27637	0.27637
Antigen Processing Ubiquitination Proteasome Degradation	0.00043	0.39109	0.38271	0.01861	0.3378	6e-05	0.66464	0.88203	0.23119	0.01135	0.07875	8e-05	0.03783	0.01571	0.26366	0.64797	0.14821	0.00068	0.00068
Inflammasomes	0.59891	0.92442	0.45885	0.53136	0.06031	0.28531	0.92888	0.88203	0.97643	0.1832	0.19086	0.45468	0.01299	0.80112	0.9037	0.00045	0.01673	0.04218	0.04218
Nucleotide Binding Domain Leucine Rich Repeat Containing Receptor Nlr Signaling Pathways	0.80072	0.4072	0.46842	0.74349	0.00522	0.48473	0.4565	0.88203	0.90618	0.46657	0.32722	0.92744	0.07906	0.21503	0.97678	0.00091	0.15628	0.03385	0.03385
Amyloids	0.04391	0.03586	0.58101	0.23757	0.87637	0.8479	0.11342	0.94978	0.51687	0.1908	0.11126	0.04061	0.46946	0.69938	0.91402	0.38025	0.30974	0.73074	0.73074
Telomere Maintenance	0.00015	0.01012	0.00336	0.0002	0.07048	0.21636	0.00068	0.91008	0.88417	0.40135	0.55332	0.00038	0.33181	0.00077	0.9037	0	0.19361	0	0
Platelet Activation Signaling And Aggregation	0.77787	0.48368	0.55104	0.96848	0.43521	0.08734	0.05709	0.00205	0.76607	0.85219	0.99659	0.01942	0.38878	0.00352	0.94828	0.84062	0.03337	0.82349	0.82349
Removal Of The Flap Intermediate From The C Strand	0.20873	0.05331	0.48174	0.56296	0.31803	0.6366	0.18083	0.59124	0.50939	0.58088	0.55495	0.03293	0.96028	0.08668	0.9679	0.01503	0.46412	0.00066	0.00066
Creation Of C4 And C2 Activators	0.50998	0.08699	0.02282	0.11421	0.72388	0.42698	0.32889	0.1138	0.49792	0.27009	0.04638	0.56197	0.67424	0.18787	0.51932	0.03033	0.48366	0.89245	0.89245
Apc Cdc20 Mediated Degradation Of Nek2a	0.75116	0.54529	0.0461	0.07762	0.24977	0.25042	0.4771	0.92114	0.24645	0.40135	0.09605	0.74336	0.94782	0.01519	0.59157	0.00102	0.44422	0.20003	0.20003
Initial Triggering Of Complement	0.49416	0.05009	0.00081	0.04671	0.43106	0.71683	0.45478	0.02213	0.30262	0.04922	0.00566	0.2955	0.19696	0.13482	0.72997	0.00361	0.32594	0.99122	0.99122
Extension Of Telomeres	0.0002	0.01406	0.0233	0.00184	0.21716	0.07935	0.01407	0.93372	0.67294	0.19014	0.36094	8e-05	0.25974	0.00056	0.77534	0	0.04742	0	0
G2 M Checkpoints	2e-05	0.43427	1e-05	0	0.01065	0	0.01449	0.92328	0.50166	0.62981	0.42194	0	0.03726	0	0.00642	0	0.06348	0	0
G2 M Dna Damage Checkpoint	0.6765	0.83579	0.41803	0.48331	0.48376	0.17082	0.92133	0.88203	0.8721	0.93605	0.36094	0.51718	0.96028	0.0354	0.36608	0.00529	0.4022	0.04844	0.04844
S Phase	0	0	0	0	0.05722	0	5e-05	0.89993	0.01439	0	0.00049	0	0	0	0.00034	0	0.52314	0	0
Scfskp2 Mediated Degradation Of P27 P21	0	0	4e-05	0	0.53878	0	0.00801	0.6328	0.00012	0	0	0	1e-05	0	0.0085	0.06795	0.00587	0	0
Dna Strand Elongation	0	0.01031	0	0	0.01132	1e-05	1e-05	0.87958	0.84184	0.1908	0.80738	0	0.00348	0	0.12692	0	0.0181	0	0
Vif Mediated Degradation Of Apobec3g	0	0	0.00954	0	0.70601	2e-05	0.04114	0.92114	2e-05	0	0	0	7e-05	0	0.02136	0.52621	0.00116	0	0
Pyrimidine Metabolism	0.00215	0.014	0.85411	0.16018	0.94672	0.49642	0.46857	0.93025	0.09957	0.01064	0.06599	0.00405	0.06095	0.34822	0.32505	0.80166	0.37956	0.14525	0.14525
Intrinsic Pathway For Apoptosis	0.03491	0.43236	0.41176	0.05703	0.85001	0.0181	0.34836	0.64904	0.98121	0.2893	0.70843	0.00564	0.11505	0.00767	0.466	0.89066	0.15833	0.5091	0.5091
Reactome Spleen P value-Limma	Lethal.J11vsMockforSpleen	NonLethal.J2vsMockforSpleen	LethalJ11vsJ5forSpleen	LethalJ11vsJ2forSpleen	NonLethalJ5vsJ2forSpleen	NonLethalJ11vsJ2forSpleen	LethalvsNonLethalforJ2.Spleen	LethalvsNonLethalforJ11.Spleen	Lethal.J2vsMockforSpleen	Lethal.J5vsMockforSpleen	NonLethal.J5vsMockforSpleen	NonLethal.J11vsMockforSpleen	LethalJ5vsJ2forSpleen	NonLethalJ11vsJ5forSpleen	LethalvsNonLethalforJ5.Spleen	NonLethal.J28vsJ5forSpleen	NonLethal.J28vsJ11forSpleen	NonLethal.J28vsJ2forSpleen	NonLethal.J28vsMockforSpleen
Translation	0.00065	0	0	0.09558	0	0	0	0.00338	0.00135	0	0.7605	0.08646	0	0.02475	0	0	2e-05	0	0
Pyrimidine Catabolism	0.00686	0.01215	0.15888	0.48161	0.23079	0.59067	0.78981	0.13462	0.00572	0.00026	0.00452	0.09745	0.00258	0.25004	0.01945	0.02607	0.19284	0.73632	0.73632
Pyruvate Metabolism And Citric Acid Tca Cycle	0	0.14133	0	0	0.7912	0	0.5319	0.75952	0.23723	0.12601	0.2145	0	0.48233	0	0.60708	0.01607	0.01344	9e-05	9e-05
Extrinsic Pathway For Apoptosis	0.13909	0.68798	0.00905	0.75231	1e-05	0.13153	0.0003	0.38121	0.02311	0.00029	0.00317	0.34059	0.00082	0.01284	0.01854	1e-05	0.00406	0.07161	0.07161
Formation Of The Ternary Complex And Subsequently The 43s Complex	0.15978	0	0	0.01879	0	0	0	0.97292	0.09355	0	0.40655	0.23282	0	0.81562	0	0	0	0	0
Activation Of The Pre Replicative Complex	0	0.09485	0	0	0.00168	0	1e-05	0.70767	0.08915	0.22987	0.41074	0	0.00018	0	0.00129	0	0.01084	0	0
Base Excision Repair	0.11764	0.05249	0.23878	0.39594	0.54504	0.06576	0.16361	0.0843	0.28761	0.50058	0.1655	0.0034	0.72272	0.02201	0.2699	0.01957	0.6925	0.00036	0.00036
Signaling By Rho Gtpases	0.00033	0.00096	0.12204	0.15422	0.54639	0.98401	0.54707	0.23667	0.00339	0.0204	0.01145	0.00668	0.94328	0.56222	0.97534	0.97995	0.59902	0.01137	0.01137
Signaling By Wnt	0	0	0.00494	0	0.23825	1e-05	0.00721	0.7386	3e-05	0	0	0	0.00012	0	0.00236	0.11732	0.00041	0	0
Metabolism Of Non Coding Rna	8e-05	0.44441	0.00974	0.02345	0.01263	0	0.0318	0.57496	0.01277	0.04786	0.00541	1e-05	0.74981	0.00717	0.27402	0.14882	0.3274	1e-05	1e-05
Signalling By Ngf	0.24611	0.04527	0.60815	0.2293	0.15646	0.26527	0.14255	0.40972	0.00186	0.06381	0.00411	0.48191	0.21181	0.03788	0.12284	0.00893	0.74629	0.61864	0.61864
Copi Mediated Transport	0.00143	0.34242	0.0115	0.03873	0.56386	0.00094	0.29214	0.95405	0.07108	0.20157	0.17757	0.00075	0.69754	0.00468	0.99346	0.87756	0.00272	0.07801	0.07801
Cross Presentation Of Soluble Exogenous Antigens Endosomes	0	0	0.00204	0	0.33035	0	0.00953	0.87545	0	0	0	0	0	0	0.00011	0.26225	0	0	0
Tca Cycle And Respiratory Electron Transport	0	0.02232	0	0	0.00011	0	0.00538	0.68175	0.65439	0.21287	0.53086	0	0.00983	0	0.22179	0	0.92693	0	0
Bmal1 Clock Npas2 Activates Circadian Expression	0.37089	5e-05	0.02744	0.02987	0.09616	0.5361	0.49806	0.01614	0.00013	0.00117	0.00648	0.00565	0.87173	0.51069	0.20093	0.75897	0.40353	0.00428	0.00428
Antigen Processing Cross Presentation	0	0	0.02756	0	0.82538	0	0.0029	0.75676	0	0	0	0	0	0	0	0.70844	0	0	0
Growth Hormone Receptor Signaling	0.07129	0.10615	0.05524	0.89468	0.01846	0.46499	0.70021	0.80063	0.06774	0.00072	0.00217	0.05827	0.00291	0.17459	0.34734	0.00594	0.02601	0.91363	0.91363
Endosomal Vacuolar Pathway	0.07175	0.00905	0.04682	0.86771	0.15874	0.8574	0.32527	0.43671	0.02912	0.00013	0.00043	0.01387	0.00202	0.3129	0.52813	0.00157	0.00825	0.85883	0.85883
Er Phagosome Pathway	0	0	3e-05	0	0.45814	0	0.00338	0.17763	0	0	0	0	0	0	0.00188	0.75464	0	0	0
Meiosis	0.10591	0.79558	0.00724	0.00367	0.32397	0.01883	0.12886	0.98739	0.17547	0.58765	0.36696	0.12812	0.43232	0.00228	0.59271	0.00031	0.39326	0.00871	0.00871
G0 And Early G1	0.00052	0.04292	0.00199	4e-05	0.00668	0.00011	0.00022	0.1949	0.48317	0.21291	0.86419	0	0.01127	0	0.02935	0	0.02527	0	0
Nef Mediates Down Modulation Of Cell Surface Receptors By Recruiting Them To Clathrin Adapters	0.70837	0.02361	0.47776	0.65387	0.00182	0.56455	0.00153	0.00028	0.99944	0.79278	0.90944	0.01662	0.76402	0.00185	0.54645	0.16385	0.10333	0.21578	0.21578
Immunoregulatory Interactions Between A Lymphoid And A Non Lymphoid Cell	0.22038	6e-05	0.08179	0.03447	0.17648	0.46151	0.74802	0.00033	5e-05	0.00471	0.00466	0.00011	0.39728	0.08711	0.86883	0.01292	2e-05	0.6447	0.6447
Resolution Of Ap Sites Via The Multiple Nucleotide Patch Replacement Pathway	0.11208	0.0339	0.26761	0.4395	0.30766	0.136	0.13738	0.12643	0.23467	0.44444	0.21729	0.00526	0.71345	0.02271	0.47397	0.00758	0.42803	0.00021	0.00021
Cell Cycle	0	0.00014	0	0	0.00011	0	0	0.62045	0.80905	0.00025	0.37639	0	0	0	0	0	0.00017	0	0
Orc1 Removal From Chromatin	0	0	0	0	0.04409	0	2e-05	0.55519	0.00026	0	0	0	0	0	8e-05	1e-05	0.02094	0	0
Antiviral Mechanism By Ifn Stimulated Genes	0	0.00195	0.60369	0.30922	0	0.00425	4e-05	0.17754	0	0	0	0	0.01057	0.06854	0.6144	0.00044	6e-05	7e-05	7e-05
Prolactin Receptor Signaling	0.96186	0.53062	0.01156	0.12784	0.00244	0.29398	0.08287	0.0852	0.05822	0.03343	0.0064	0.17421	0.2629	0.13332	0.64926	0.00269	0.05434	0.4854	0.4854
Defensins	0.36145	0.53145	0.0656	0.89061	0.00549	0.00229	0.44526	0.00125	0.23161	0.00784	0.00663	0.0064	0.02152	0.45995	0.51699	0.25388	0.02433	0.21746	0.21746
Beta Defensins	0.52773	0.97119	0.03334	0.58151	0.00031	0.05206	0.64689	0.15294	0.79076	0.01529	0.00673	0.18234	0.00182	0.35581	0.64192	0.04306	0.06781	0.73084	0.73084
Srp Dependent Cotranslational Protein Targeting To Membrane	0.00727	0	0	0.72167	0	0	0	0.00376	6e-05	0	0.7222	0.23266	0	0.13198	0	0	0.00025	0	0
Pi3k Events In Erbb4 Signaling	0.89608	0.02805	0.01806	0.00913	0.40582	0.21214	0.10458	0.00228	0.0005	0.01782	0.00923	0.00925	0.43397	0.56196	0.87602	0.47848	0.24195	0.03447	0.03447
Pi3k Events In Erbb2 Signaling	0.63321	0.2152	0.00626	0.00758	0.34822	0.07598	0.04331	0.00077	0.00541	0.04332	0.07046	0.02555	0.68449	0.32408	0.57663	0.63841	0.16443	0.12699	0.12699
Association Of Licensing Factors With The Pre Replicative Complex	0.42802	0.43768	0.13986	0.02494	0.63182	0.00205	0.27598	0.25957	0.07496	0.77644	0.2455	0.10605	0.08787	0.00222	0.21534	0.00014	0.2818	0.0022	0.0022
Pre Notch Transcription And Translation	0.00019	0.00014	0.01677	0.19646	0.07472	0.14072	0.28659	0.02128	0.00057	0.04788	0.0092	0.03371	0.15849	0.88083	0.57524	0.69281	0.80496	0.00322	0.00322
Mitochondrial Protein Import	4e-05	0.00016	1e-05	0.00064	5e-05	0.84089	0.00023	0.24675	0.20102	0.69496	0.57291	0.00081	0.24919	0.00037	0.82479	0.0034	0.65812	0.00105	0.00105
Trafficking And Processing Of Endosomal Tlr	0.06981	0.20412	0.08801	0.23404	0.01192	0.17796	0.52182	0.81487	0.42152	0.00061	0.00295	0.01937	0	0.56241	0.11113	1e-05	0.0001	0.08447	0.08447
Downstream Signaling Events Of B Cell Receptor Bcr	0	0.03029	0	0	0.4829	0.00862	0.00859	0.00224	0.6391	0.0114	0.08769	0.00018	0.00097	0.00232	0.06824	0.06554	0.19904	0.00035	0.00035
Activation Of Nf Kappab In B Cells	0	1e-05	3e-05	0	0.99136	0.00011	0.01709	0.03442	0.00339	0	2e-05	0	6e-05	0.0002	0.03388	0.28751	0.00809	0	0
Antigen Activates B Cell Receptor Leading To Generation Of Second Messengers	0.00012	0.0781	0.33001	0.12194	0.59831	0.17153	0.22921	0.12486	0.00578	0.00203	0.2519	0.00747	0.22444	0.06883	0.00091	0.03996	8e-05	0.34898	0.34898
Pre Notch Expression And Processing	0.00334	0.00064	0.24566	0.80048	0.47695	0.05376	0.79391	0.05851	0.00029	0.02812	0.0029	0.16803	0.18667	0.25992	0.37405	0.88151	0.18641	0.00376	0.00376
Signaling By The B Cell Receptor Bcr	0.00031	0.31676	0.0003	0	0.72921	0.11007	0.00395	0.05918	0.33179	0.51188	0.36249	0.05554	0.024	0.08254	0.94213	0.00868	0.39095	0.00036	0.00036
Extracellular Matrix Organization	0.10593	0.00579	0.00877	0.39963	2e-05	0.06472	0.00788	0.27842	0.34774	0.56402	0.53628	0.40911	0.03156	0.05669	0.9305	0.98419	0.10606	0.56758	0.56758
Signaling By Bmp	0.00612	0.00736	0.11384	0.01607	0.17069	0.70577	0.00321	0.71295	0.51528	0.13169	0.12985	0.01049	0.14735	0.14163	0.89321	0.07551	0.7389	0.00138	0.00138
Cell Surface Interactions At The Vascular Wall	0.94023	0.40099	0.42284	0.35236	0.8517	0.01054	0.89874	0.00052	0.31404	0.38382	0.46773	0.00621	0.93423	0.00641	0.78682	0.13937	0.00015	0.41352	0.41352
Ngf Signalling Via Trka From The Plasma Membrane	0.18453	0.0962	0.33387	0.1865	0.05549	0.50739	0.02525	0.41872	0.0009	0.01757	0.00351	0.43905	0.55023	0.04014	0.59557	0.00325	0.45061	0.959	0.959
Downregulation Of Tgf Beta Receptor Signaling	0.88877	0.00618	0.00268	0.01955	0.85509	0.30362	0.86509	0.09789	0.0028	0.00234	0.00821	0.14441	0.39005	0.2853	0.35717	0.40474	0.91211	0.08363	0.08363
Signaling By Fgfr In Disease	0.0257	0.0064	0.85537	0.99474	0.67455	0.64491	0.94369	0.79611	0.00281	0.00713	0.02361	0.00931	0.79213	0.37274	0.36299	0.38127	0.11759	0.09821	0.09821
P53 Independent G1 S Dna Damage Checkpoint	0	0	0.00026	0	0.36546	0	0.00771	0.77775	0	0	0	0	2e-05	0	0.00158	0.10292	8e-05	0	0
Acyl Chain Remodelling Of Pc	0.03972	0.45591	0.36324	0.18153	0.07996	0.07941	0.48164	0.66538	0.22817	0.00529	0.07041	0.04325	0.00099	0.84357	0.0202	0.00394	0.0028	0.4602	0.4602
Tgf Beta Receptor Signaling Activates Smads	0.40528	0.01907	0.00049	0.00405	0.73113	0.15396	0.64331	0.07241	0.00507	0.00677	0.01649	0.40906	0.54024	0.12168	0.44439	0.49706	0.44134	0.10526	0.10526
Phospholipid Metabolism	0.05818	0.02355	0.13893	0.78897	0.64358	0.01244	0.53203	0.0066	0.00357	0.37282	0.05442	0.91585	0.01178	0.03565	0.09882	0.00982	1e-05	2e-05	2e-05
Synthesis Of Pips At The Plasma Membrane	0.00053	0.00076	0.06719	0.23952	0.6531	0.76531	0.60866	0.12254	0.00108	0.02205	0.00262	0.01341	0.45175	0.91648	0.41675	0.98268	0.79451	0.00264	0.00264
Downregulation Of Smad2 3 Smad4 Transcriptional Activity	0.06424	0.00073	0.9284	0.5928	0.48651	0.29202	0.48027	0.90104	0.00207	0.03503	0.00683	0.04678	0.52235	0.67575	0.55119	0.15327	0.17493	0.26708	0.26708
Pi Metabolism	0.00083	0.00108	0.05295	0.13934	0.29321	0.39793	0.26593	0.0538	0.00688	0.05001	0.01561	0.04666	0.63482	0.9245	0.65463	0.59378	0.43112	0.00308	0.00308
Chondroitin Sulfate Dermatan Sulfate Metabolism	0.01266	0.08562	0.16973	0.06926	0.48162	0.21994	0.41102	0.45736	0.26248	0.07072	0.04161	0.01924	0.1403	0.51481	0.77719	0.00875	0.00196	0.45265	0.45265
Latent Infection Of Homo Sapiens With Mycobacterium Tuberculosis	0.01171	0.12779	0.13197	0.01958	0.44725	0.05755	0.1284	0.67858	0.63438	7e-05	0.03159	0.00566	0	0.15976	0.00021	0.0453	0.00211	0.89944	0.89944
Acyl Chain Remodelling Of Pe	0.01358	0.32285	0.44689	0.13079	0.05311	0.04749	0.4024	0.60053	0.12264	0.00296	0.03339	0.01823	0.00093	0.82651	0.02142	0.00405	0.00175	0.60196	0.60196
Mhc Class Ii Antigen Presentation	0.12149	0.01326	0.09894	0.00323	0.0024	0.00772	0	0.00242	0.11913	0.5992	0.87574	0.00013	0.00933	0	0.44889	0.01047	0.09025	0.00446	0.00446
Cdk Mediated Phosphorylation And Removal Of Cdc6	0	0	9e-05	0	0.23295	0	0.00259	0.78655	0	0	0	0	3e-05	0	0.00204	0.06731	9e-05	0	0
Pi3k Akt Activation	0.84077	0.07426	0.00946	0.00648	0.19221	0.51982	0.0422	0.02411	0.00091	0.0199	0.00995	0.08096	0.53832	0.70078	0.98097	0.07404	0.3415	0.30048	0.30048
Processing Of Capped Intron Containing Pre Mrna	0	0.61824	0	0	0.33014	2e-05	0.59388	0.08463	0.29142	0.99766	0.13292	0.00015	0.13266	0.00108	0.01859	0	0.00076	0	0
Tcr Signaling	0	0.29286	0.00247	0	0.9066	0.75465	0.12555	0	0.94612	0.02334	0.39388	0.25816	0.00101	0.61926	0.01218	0.37861	0.38811	0.08035	0.08035
Activation Of The Mrna Upon Binding Of The Cap Binding Complex And Eifs And Subsequent Binding To 43s	0.59042	0	0	0.29267	0	0	0	0.53661	0.22858	0	0.30691	0.44674	0	0.60922	0	0	0	0	0
Phosphorylation Of Cd3 And Tcr Zeta Chains	0.00097	0.01706	0.00272	1e-05	0.01014	0.12472	0.08311	0	0.26183	0.50983	0.71023	0.47604	0.02364	0.62656	0.09719	0.84566	0.68716	0.58353	0.58353
Translocation Of Zap 70 To Immunological Synapse	0.00245	0.00764	0.02521	2e-05	0.00072	0.2145	0.10746	0	0.15133	0.27428	0.98179	0.25651	0.00123	0.15078	0.08319	0.58442	0.05373	0.58326	0.58326
Generation Of Second Messenger Molecules	1e-05	0.34942	0.0002	0	0.28205	0.94497	0.30556	0	0.09469	0.17955	0.93373	0.52901	0.0001	0.47964	0.01691	0.16964	0.01843	0.19489	0.19489
Generic Transcription Pathway	0	2e-05	0	0	0	0.00055	0	0.09527	0.70322	0.00926	0.77325	0	1e-05	0	0	0	0.02075	0	0
Response To Elevated Platelet Cytosolic Ca2	0.0004	0.00108	0.28293	0.02297	0.64375	0.00786	0.0409	0.19997	0.04527	0.00212	0.00076	0	0.03701	0.02139	0.56127	0.17212	0.00023	0.02772	0.02772
Transport Of Mature Transcript To Cytoplasm	0.00623	0.25764	0.00051	0.01715	0.00339	0.00059	0.01261	0.19373	0.46375	0.84449	0.19519	0.07367	0.18225	0.35327	0.01543	0.02007	0.18256	0.00031	0.00031
Metabolism Of Amino Acids And Derivatives	0	0	0.10792	4e-05	0.68359	0.08971	0.00012	0.59902	0.0028	0	0	0	7e-05	0.05107	0.26887	0.52295	0.17251	0	0
E2f Enabled Inhibition Of Pre Replication Complex Formation	0.53257	0.32585	0.36429	0.14484	0.98374	0.00295	0.87692	0.27655	0.31117	0.99149	0.33532	0.15714	0.24655	0.00955	0.15504	0.00369	0.54812	0.02416	0.02416
Biological Oxidations	0.80418	1e-05	1e-05	0.10679	0.2169	0.02428	0.00122	0.02308	0.02595	0	0	0.05161	0.00024	0.0017	0.48832	0.00046	0.32744	0.23971	0.23971
Xenobiotics	0.3469	0.00864	0.03248	0.45061	0.00901	0.02144	0.37372	0.48132	0.03616	0.0022	1e-05	0.68496	0.07417	2e-05	0.03661	0.00208	0.45428	0.26237	0.26237
Regulation Of Ornithine Decarboxylase Odc	0	0	0.00028	0	0.06178	7e-05	9e-05	0.52547	0	0	0	0	1e-05	0	0.00152	0.03977	0.00168	0	0
Cytochrome P450 Arranged By Substrate Type	0.37531	0.00469	0.06361	0.56965	0.21189	0.03345	0.11321	0.81944	0.07434	0.00514	0.00039	0.46672	0.08286	0.00257	0.21354	0.00787	0.89653	0.4846	0.4846
Regulation Of Apoptosis	0	0	0.00048	0	0.25939	0	0.02273	0.57255	1e-05	0	0	0	0.00014	0	0.0008	0.06404	0.00073	0	0
Rna Pol Ii Transcription	0.00936	0.90221	9e-05	0.00609	0.92119	0.04056	0.87991	0.20815	0.96027	0.48966	0.82691	0.08102	0.1781	0.04061	0.10136	0.00027	0.07125	0.00018	0.00018
Phase1 Functionalization Of Compounds	0.61356	0.00099	0.00562	0.36139	0.17842	0.02824	0.0163	0.39694	0.0985	0.00143	6e-05	0.28616	0.01523	0.00183	0.16662	0.0026	0.74703	0.44695	0.44695
Processive Synthesis On The Lagging Strand	0.00533	0.0282	0.03205	0.00565	0.08135	0.0184	0.00587	0.31327	0.7986	0.29109	0.49461	0.00032	0.21433	0.00016	0.53578	0	0.03044	0	0
Peptide Chain Elongation	0.00034	0	1e-05	0	0	0	0	0.8807	0.01214	0	0.09573	0.00101	0	0.04611	0	0	0	1e-05	1e-05
Common Pathway	0.02868	0.01627	0.4553	0.9249	0.09265	0.91695	0.68595	0.80087	0.00516	0.00183	0.00063	0.03823	0.3403	0.163	0.36077	0.0186	0.25164	0.30675	0.30675
Signaling By Gpcr	0.00088	0.27585	0.00327	5e-05	0.00355	0.03479	0.45339	0.00053	0.49819	0.43776	0.31989	0.40269	0.04173	0.76694	0.73061	0.34171	0.36093	0.02922	0.02922
Peptide Ligand Binding Receptors	0.26219	0.00039	0.14687	0.69207	0.32163	0.12558	0.02264	0.38847	0.03633	0.0062	0.0074	0.11823	0.11361	0.57315	0.5353	0.00276	0.02174	0.43121	0.43121
Class A1 Rhodopsin Like Receptors	0.64454	0.00029	0.0176	0.12893	0.5952	0.00476	0.10221	0.62254	0.00802	0.00494	0.00174	0.52923	0.31238	0.02347	0.92957	4e-05	0.07034	0.22983	0.22983
Notch Hlh Transcription Pathway	0.00029	0.03734	0.00053	0.00165	0.11274	0.90782	0.11655	0.00727	0.258	0.31547	0.3164	0.05653	0.9889	0.13076	0.74131	0.01131	0.10215	0.00027	0.00027
Integration Of Energy Metabolism	0.97717	0.29587	0.59543	0.34106	0.00477	0.59842	0.00522	0.61828	0.33532	0.73933	0.26068	0.67745	0.52911	0.06631	0.23856	0.00925	0.50304	0.16066	0.16066
Cell Cycle Mitotic	0	0.00015	0	0	0.0001	0	0	0.60312	0.86077	9e-05	0.40904	0	0	0	0	0	0.00093	0	0
Recruitment Of Mitotic Centrosome Proteins And Complexes	0.90567	0.014	0.06359	0.20122	0.94616	0.00155	0.32882	0.42577	0.05783	0.05823	0.01977	0.74357	0.5522	0.00591	0.74357	0	0.00235	0.00061	0.00061
Cytosolic Trna Aminoacylation	0	0.00091	0.00293	0	0.60311	6e-05	0.18864	0.27855	0.01115	1e-05	0.00396	0	0.00028	1e-05	0.00055	0.00329	0.53701	0	0
Loss Of Nlp From Mitotic Centrosomes	0.95606	0.02818	0.07618	0.15552	0.94968	0.00143	0.49434	0.39468	0.06443	0.10381	0.02814	0.57045	0.77124	0.00386	0.59876	0	0.00235	0.00015	0.00015
Cell Cycle Checkpoints	0	0	0	0	0.00083	0	1e-05	0.36926	0.13412	0	0.04704	0	0	0	0	0	0.87887	0	0
Diabetes Pathways	0	0.86476	0	0	0.45394	0.00017	0.29062	0	0.58104	0.72717	0.41837	0.00254	0.30228	0.00173	0.43442	0.51912	0.00022	0.78227	0.78227
Trna Aminoacylation	0	0.02385	0.0046	2e-05	0.59687	7e-05	0.52218	0.51788	0.05885	0.00127	0.07008	0	0.01285	1e-05	0.00349	0.0028	0.55963	0	0
Transmembrane Transport Of Small Molecules	0.10837	0.49252	0.76652	0.00907	0.39635	0.00166	0.42492	0.59963	0.2002	0.13936	0.94434	0.04257	0.0003	0.01295	0.01556	0.78603	0.0186	0.65484	0.65484
Cyclin E Associated Events During G1 S Transition	0	0	1e-05	0	0.27582	0	0.00476	0.37106	0	0	0	0	2e-05	0	0.00092	0.01455	0.00081	0	0
Homologous Recombination Repair Of Replication Independent Double Strand Breaks	0.02307	0.82043	0.08175	0.00544	0.59941	0.01349	0.51586	0.58828	0.86728	0.296	0.89128	0.05555	0.06629	0.00549	0.02562	0.00026	0.18864	0.00076	0.00076
G1 Phase	0.08739	0.77516	0.27713	0.02498	0.49132	0.00526	0.21724	0.40436	0.51895	0.28869	0.83917	0.0121	0.02948	0.00096	0.03994	0.01172	0.87322	0.00602	0.00602
P53 Dependent G1 Dna Damage Response	0	0	1e-05	0	0.58995	0	0.00614	0.17271	1e-05	0	0	0	1e-05	0	0.00512	0.19121	0.00019	0	0
Transcription Coupled Ner Tc Ner	0.00525	0.01072	0.00503	0.02621	0.02976	0.50522	0.01119	0.76776	0.39396	0.64357	0.40311	0.00708	0.60501	0.01485	0.4529	2e-05	0.01712	0	0
Mrna Processing	0	0.5829	0	3e-05	0.14603	5e-05	0.45793	0.1097	0.22974	0.95647	0.06832	0.00023	0.11873	0.00781	0.00491	0	0.00228	0	0
Association Of Tric Cct With Target Proteins During Biosynthesis	0.00461	0.04002	0.47116	0.07733	0.6644	0.58013	0.38977	0.3547	0.09595	0.02099	0.02028	0.04505	0.10339	0.91257	0.68624	0.55818	0.6567	0.00448	0.00448
Prefoldin Mediated Transfer Of Substrate To Cct Tric	2e-05	2e-05	0.00027	0.00861	0.00023	0.2774	0.00081	0.84994	0.03278	0.22497	0.16925	2e-05	0.33365	7e-05	0.8212	0	0.16294	0	0
Gpvi Mediated Activation Cascade	0.00899	0.17364	0.93567	0.66636	0.0669	0.27189	0.04438	0.00169	0.00357	0.00253	0.00853	0.7792	0.35942	0.0135	0.30887	0.2033	0.25238	0.24364	0.24364
Protein Folding	0.0006	0.00704	0.00762	0.00537	0.01419	0.45864	0.01136	0.37787	0.29646	0.24422	0.46742	0.00807	0.57142	0.01014	0.37114	7e-05	0.07607	0	0
Formation Of Tubulin Folding Intermediates By Cct Tric	0	3e-05	0.00027	0.00088	0.00097	0.09218	0.00065	0.98699	0.03945	0.05812	0.102	0	0.88384	2e-05	0.65337	0	0.0533	0	0
Post Chaperonin Tubulin Folding Pathway	0.07036	0.30483	0.00321	0.01406	0.00035	0.50756	0.00901	0.56069	0.38051	0.41392	0.08582	0.17476	0.84137	0.00059	0.21696	0	0.00645	6e-05	6e-05
Metabolism Of Nucleotides	0	0.00013	0.03132	0.00049	0.08932	0.05898	0.00237	0.883	0.06325	0.00368	0.02099	0	0.0166	0.00126	0.11015	0.09693	0.17302	4e-05	4e-05
Metabolism Of Proteins	0	0	0	0	0	0.0006	0	4e-05	7e-05	0.25892	0.06085	0	0	0	0	0	0.99591	0	0
M G1 Transition	0	0	0	0	0.00222	0	0	0.8364	0.02057	0	0.00031	0	0	0	0	0	0.37636	0	0
Mrna Splicing	2e-05	0.46277	0	2e-05	0.49994	0.008	0.52813	0.04121	0.69046	0.50466	0.66932	0.00649	0.09716	0.0022	0.07684	0	0.00015	0	0
Mrna Splicing Minor Pathway	0.00012	0.00347	0.00012	0.00195	0.01358	0.15436	0.0138	0.57108	0.18693	0.46169	0.27238	0.00036	0.4957	0.00074	0.63922	0.00022	0.43507	0	0
3 Utr Mediated Translational Regulation	0.02535	0	0	0.00041	0	0	0	0.77538	0.05127	0	0.13714	0.02086	0	0.34759	0	0	0	0	0
Processing Of Capped Intronless Pre Mrna	0.00666	0.36008	0.00228	0.0134	0.45345	0.24079	0.55738	0.15272	0.62663	0.86181	0.68271	0.08674	0.58797	0.08208	0.6914	0.01365	0.48866	0.00673	0.00673
G1 S Transition	0	0	0	0	7e-05	0	0	0.80841	0.04617	0	0.00214	0	0	0	0	0	0.56485	0	0
Citric Acid Cycle Tca Cycle	0	0.0115	5e-05	2e-05	0.15842	6e-05	0.01696	0.534	0.39804	0.16967	0.1726	0	0.35515	0	0.8431	0.00125	0.11681	0	0
Transcription	0.00243	0.67509	2e-05	0.00175	0.92512	0.07352	0.67917	0.08756	0.86193	0.57631	0.61716	0.08145	0.18896	0.07769	0.06512	0.00592	0.15447	0.00095	0.00095
Pol Switching	0.00162	0.3566	0.00045	5e-05	0.20021	0.01651	0.00605	0.50138	0.2648	0.98176	0.85476	0.0065	0.17458	0.00066	0.89577	4e-05	0.2004	3e-05	3e-05
Nucleotide Excision Repair	0.00764	0.04644	0.00189	0.0115	0.08151	0.31295	0.01401	0.73854	0.75098	0.95322	0.53452	0.01181	0.63579	0.01448	0.26856	0	0.00751	0	0
Activation Of Chaperone Genes By Xbp1s	0	0.16619	0	0	0.98523	0	0.23606	0.07072	0.49705	0.298	0.15508	0	0.58321	0	0.5973	0.35353	0	0.52323	0.52323
Regulation Of Insulin Secretion By Glucagon Like Peptide1	0.54464	0.14245	0.33517	0.20821	0.22529	0.06823	0.29175	0.61332	0.42529	0.73943	0.60796	0.79255	0.5888	0.41395	0.72997	0.00863	0.00201	0.00263	0.00263
Perk Regulated Gene Expression	0.00914	0.29165	0.00052	0.00032	0.23953	0.88878	0.87338	2e-05	0.23568	0.59754	0.99076	0.31602	0.58343	0.23676	0.32842	0.6451	0.08026	0.75994	0.75994
Activation Of Chaperones By Atf6 Alpha	0.00054	0.66319	2e-05	6e-05	0.78578	0.1593	0.36251	0.00108	0.85034	0.98142	0.50067	0.1656	0.87084	0.27813	0.26896	0.7435	0.08425	0.41145	0.41145
Transport Of Mature Mrna Derived From An Intronless Transcript	0.00078	0.96768	0.00461	0.01931	0.00694	1e-05	0.03666	0.95519	0.11249	0.28907	0.03022	0.00065	0.60625	0.04604	0.09235	0.12553	0.73548	0.00021	0.00021
Activation Of Genes By Atf4	0.0322	0.42202	0.00709	0.00493	0.29858	0.63491	0.93656	0.00025	0.3998	0.80886	0.86963	0.30953	0.61998	0.15862	0.43081	0.89624	0.09752	0.88784	0.88784
Unfolded Protein Response	0	0.66563	0	0	0.52482	2e-05	0.30302	1e-05	0.8419	0.71883	0.29183	0.00024	0.56521	0.00022	0.24838	0.53766	2e-05	0.64782	0.64782
Regulation Of Insulin Secretion By Acetylcholine	0.06387	0.00024	0.63714	0.38053	0.16933	0.04646	0.47559	0.71701	0.00083	0.15365	0.01863	0.13103	0.04426	0.39501	0.11182	0.2979	0.10682	0.00019	0.00019
G Alpha1213 Signalling Events	0.0058	0.99523	0.00568	0.01155	0.35297	0.53627	0.39514	0.00205	0.58764	0.70729	0.56012	0.6436	0.89731	0.94697	0.7018	0.64886	0.74268	0.88333	0.88333
Activation Of Chaperone Genes By Atf6 Alpha	5e-05	0.45298	2e-05	1e-05	0.6176	0.09329	0.35281	0.00049	0.89725	0.52738	0.25444	0.06364	0.50091	0.24832	0.41399	0.88515	0.10932	0.09838	0.09838
Cyclin A B1 Associated Events During G2 M Transition	0.00031	0.25924	0.00086	8e-05	0.00136	3e-05	0.05333	0.66216	0.8019	0.26248	0.17302	8e-05	0.06595	0	0.00014	0	0.34789	0	0
Elongation Arrest And Recovery	0.02576	0.03408	0.12624	0.11205	0.43129	0.31555	0.09993	0.77082	0.3077	0.24689	0.12408	0.01049	0.77898	0.11357	0.551	0.12362	0.52183	0.00186	0.00186
Slc Mediated Transmembrane Transport	0.00536	0.59844	0.14471	0.0004	0.14423	0.00162	0.71526	0.35243	0.40582	0.07709	0.51724	0.03365	0.00044	0.0469	0.03786	0.63317	0.04231	0.90152	0.90152
Gpcr Downstream Signaling	0.00015	0.52649	0.0008	5e-05	0.05475	0.0078	0.40831	0.00191	0.90179	0.33556	0.4818	0.0998	0.11684	0.30822	0.67668	0.03566	0.44112	0.00267	0.00267
Synthesis Secretion And Deacylation Of Ghrelin	0.0023	0.15693	0.0015	0.00131	0.12893	0.60053	0.07287	0.0203	0.8951	0.83318	0.86902	0.12487	0.94126	0.08398	0.99709	0.71019	0.27871	0.49092	0.49092
G Alpha I Signalling Events	0.3092	0.00241	0.00432	0.00607	0.54125	0.03457	0.14514	0.00981	0.03507	0.08842	0.01191	0.49469	0.88308	0.14062	0.31893	0.0125	0.31955	0.63389	0.63389
Pd1 Signaling	0.26618	0.00042	0.0209	0.00308	0.0539	0.37309	0.07701	6e-05	0.02226	0.2103	0.05439	0.02838	0.34674	0.58287	0.36196	0.40471	0.18301	0.13306	0.13306
Cdt1 Association With The Cdc6 Orc Origin Complex	0	0	0.00013	0	0.44043	0	0.01249	0.89969	1e-05	0	0	0	4e-05	0	0.00325	0.02268	0.00076	0	0
Repair Synthesis For Gap Filling By Dna Pol In Tc Ner	0.00076	0.00824	0.00624	0.00381	0.02664	0.18365	0.00355	0.78525	0.51109	0.2793	0.41413	0.00091	0.50663	0.00192	0.75065	7e-05	0.196	0	0
Synthesis Of Dna	0	0	0	0	0.00437	0	0	0.52507	0.00141	0	1e-05	0	0	0	5e-05	0	0.44687	0	0
Formation Of Fibrin Clot Clotting Cascade	0.00657	0.00028	0.34558	0.72737	0.22021	0.83925	0.36504	0.97958	0.00185	9e-05	2e-05	0.00346	0.06258	0.27812	0.59493	0.00923	0.04682	0.1524	0.1524
Double Strand Break Repair	0.02151	0.87928	0.02313	0.0022	0.24464	0.00998	0.29677	0.64327	0.60173	0.5832	0.49341	0.04616	0.12567	0.00067	0.02562	0	0.03344	2e-05	2e-05
Autodegradation Of The E3 Ubiquitin Ligase Cop1	0	0	0.0009	0	0.62413	0	0.01421	0.78944	0	0	0	0	9e-05	0	0.01104	0.3412	8e-05	0	0
Activation Of Nmda Receptor Upon Glutamate Binding And Postsynaptic Events	0.00269	0.02115	0.60393	0.30889	0.26289	0.90081	0.77263	0.19141	0.00856	0.00465	0.00312	0.03921	0.34214	0.41218	0.93709	0.40576	0.98388	0.01851	0.01851
Post Nmda Receptor Activation Events	0.00476	0.03894	0.65992	0.2965	0.28445	0.88621	0.80843	0.20088	0.01842	0.0069	0.00706	0.06063	0.26685	0.44322	0.78621	0.65707	0.74042	0.01365	0.01365
Metabolism Of Mrna	0.00196	0	0	0.41707	0	0	0	0.31272	0.00039	0.33577	0.04956	0.0143	0	0.16047	3e-05	0	3e-05	0	0
Pyruvate Metabolism	0.00103	0.98064	0.00472	0.00603	0.45704	0.00031	0.24034	0.48634	0.305	0.27551	0.56563	0.00493	0.79919	0.00275	0.43585	0.60626	0.02725	0.20536	0.20536
Glucose Transport	0.0001	0.77879	0.00505	0.00057	0.0002	0	0.13297	0.85949	0.38001	0.10902	0.0066	0.00021	0.24352	0.06631	0.15764	0.9786	0.13713	0.00956	0.00956
Metabolism Of Rna	1e-05	0	0	0.12835	0	0.0051	0	0.57599	2e-05	0.97349	0.00226	4e-05	0	0.02331	1e-05	0	0.00065	0	0
Mitotic G1 G1 S Phases	0	0	0	0	0.00018	0	0	0.61562	0.06526	0	0.00159	0	0	0	0	0	0.81339	0	0
Downstream Signaling Of Activated Fgfr	0.09067	0.04315	0.30462	0.56172	0.36631	0.23075	0.29685	0.35236	0.00394	0.00539	0.01292	0.01039	0.57999	0.61028	0.49367	0.16377	0.0728	0.15563	0.15563
Regulation Of Mitotic Cell Cycle	0	0	0	0	0.00766	0	0.00017	0.81816	0.0051	0	0.00223	0	1e-05	0	2e-05	0	0.0363	0	0
Mitotic M M G1 Phases	0	0	0	0	0.00028	0	0	0.68488	0.53374	0	0.03697	0	0	0	0	0	0.03623	0	0
Gpcr Ligand Binding	0.6894	2e-05	0.01126	0.01015	0.02181	0.00041	0.30208	0.61267	0.00017	0.003	0.01708	0.5279	0.77658	0.13815	0.17301	0.00612	0.27812	0.54688	0.54688
Mitotic G2 G2 M Phases	0.36712	0.03232	0.0061	0.01279	0.4217	1e-05	0.72542	0.27933	0.04258	0.13545	0.00707	0.11121	0.886	0	0.12986	0	0.00232	0	0
Dna Repair	0.00116	0.15374	3e-05	0.00049	0.16426	0.00209	0.04606	0.81076	0.94862	0.84953	0.69392	0.00059	0.59734	3e-05	0.31793	0	0.00401	0	0
Effects Of Pip2 Hydrolysis	0.00446	0.15008	0.31044	0.0086	0.49864	0.50097	0.10131	0.10304	0.81772	0.02502	0.06913	0.10691	0.00563	0.97343	0.39741	0.96311	0.74123	0.03537	0.03537
Rna Pol Ii Pre Transcription Events	0.03849	0.31728	0.03085	0.05804	0.4803	0.04385	0.32836	0.65856	0.68869	0.72619	0.56374	0.01427	0.85995	0.01164	0.63982	0.01177	0.62069	0.00235	0.00235
Post Translational Protein Modification	0	0.00448	0	0	0.33426	0.0044	0.20971	0.0048	0.03486	0.04599	0.0386	1e-05	0.97297	0.00051	0.9085	0.26275	0	0.17918	0.17918
Chromosome Maintenance	2e-05	0.01587	6e-05	0	0.02228	0.00116	3e-05	0.77555	0.62172	0.24878	0.49639	1e-05	0.0295	0	0.42566	0	0.00035	0	0
Deposition Of New Cenpa Containing Nucleosomes At The Centromere	0.00011	0.06499	0.0007	0	0.03107	0.01026	0.00059	0.57149	0.54421	0.24017	0.88053	0.00071	0.01363	4e-05	0.08709	0	0.09479	0	0
Signaling By Ils	0.87941	0.0674	0.05112	0.3502	0.00075	0.00878	0.14217	0.66556	0.31468	0.16679	0.5579	0.62256	6e-05	0.68088	0.04848	0.00192	0.0015	0.00448	0.00448
Metabolism Of Lipids And Lipoproteins	0.58804	0.23032	0.61018	0.1717	0.2991	0.00717	0.11029	0.02511	0.01471	0.95082	0.68696	0.25418	0.00295	0.06419	0.70085	0.05066	0.00024	0.02749	0.02749
Rna Pol I Promoter Opening	0.00098	0.1377	0.00016	2e-05	0.0212	0.1559	0.00066	0.2046	0.32971	0.99667	0.72326	0.02151	0.22694	0.00165	0.58548	0.21949	0.30442	0.2747	0.2747
Synthesis Of Substrates In N Glycan Biosythesis	5e-05	0.16387	0.00672	0.00173	0.43281	0.05815	0.97889	0.06199	0.11728	0.03885	0.0458	0.01013	0.31449	0.21702	0.75972	0.57882	0.11837	0.25146	0.25146
Respiratory Electron Transport	0.00079	0.15874	0	0.00036	0.00098	0.05094	0.0458	0.41577	0.9587	0.05876	0.31988	0.00706	0.0026	0	0.09405	0	0.1072	0	0
Asparagine N Linked Glycosylation	0	0.00155	0	0	0.35953	2e-05	0.13527	0.00127	0.01926	0.0599	0.01367	0	0.6953	0	0.41878	0.71971	0	0.00339	0.00339
Assembly Of The Pre Replicative Complex	0	0	0	0	0.02574	0	0	0.71004	0.002	0	2e-05	0	0	0	2e-05	0	0.07667	0	0
Il1 Signaling	0.26409	0.02024	0.84886	0.00595	0.03144	0.17383	0.48304	0.01455	0.04063	0.72451	0.45905	0.39319	0.00012	0.61781	0.00978	0.00431	0.00446	0.00015	0.00015
Global Genomic Ner Gg Ner	0.01218	0.29457	0.00226	0.00501	0.19806	0.07317	0.05815	0.73116	0.78766	0.91413	0.99751	0.01775	0.97399	0.00462	0.69825	1e-05	0.04281	3e-05	3e-05
Calnexin Calreticulin Cycle	0	0.08525	0	0	0.13147	0.00037	0.03541	0.06282	0.77016	0.81657	0.60374	7e-05	0.89412	0	0.56127	0.07914	0.00443	0.02693	0.02693
Synthesis Secretion And Inactivation Of Gip	0.00012	0.15672	1e-05	0.00025	0.13524	0.47913	0.35167	0.0023	0.45955	0.96949	0.96134	0.09005	0.40644	0.0603	0.92599	0.4214	0.39079	0.32836	0.32836
N Glycan Trimming In The Er And Calnexin Calreticulin Cycle	0	0.0234	0	0	0.0639	1e-05	0.01468	0.11288	0.55197	0.60745	0.44093	0	0.88322	0	0.59182	0.03949	0.00042	0.00503	0.00503
Signal Regulatory Protein Sirp Family Interactions	0.00473	0.59136	8e-05	0.00596	0.24257	0.85675	0.96093	0.00227	0.57126	0.58249	0.69285	0.57778	0.13915	0.23403	0.7427	0.32414	0.97579	0.63513	0.63513
Traf6 Mediated Irf7 Activation	0.0366	0.02881	1e-05	0.10016	0	0.63959	0.00142	0.37618	6e-05	0	0	0.06942	3e-05	1e-05	0.1166	0	0.00054	0.3843	0.3843
Circadian Clock	0.40025	0	0.01149	0.01931	0.01074	0.25693	0.06764	0.00212	4e-05	0.00039	0.00182	0.00098	0.97665	0.36496	0.219	0.71232	0.30171	0.00247	0.00247
Factors Involved In Megakaryocyte Development And Platelet Production	0.02823	0.21546	0.0154	0.00049	0.47759	0.00038	0.90365	0.37339	0.14278	0.90304	0.42228	0.09307	0.02209	0.00828	0.10091	0.00731	0.78629	0.04432	0.04432
Regulation Of Ifng Signaling	0.00864	0.73522	0.30341	0.22684	3e-05	0.00375	0.04501	0.81866	0.12842	0.00086	0.00197	0.01362	0.00096	0.47354	0.38702	0.00213	0.00102	0.92208	0.92208
Regulation Of Mrna Stability By Proteins That Bind Au Rich Elements	0	1e-05	0.00239	0	0.64831	0	0.23081	0.63488	0.00011	0	0	0	0.00043	3e-05	0.02418	0.0324	0.05697	0	0
Traf3 Dependent Irf Activation Pathway	0.01391	0.00311	8e-05	0.21499	4e-05	0.87223	0.03415	0.77622	9e-05	0	0	0.00593	4e-05	0.00187	0.06131	1e-05	0.00209	0.51796	0.51796
Nfkb Activation Through Fadd Rip1 Pathway Mediated By Caspase 8 And10	0.02798	0.10917	2e-05	0.02855	0	0.44491	0	0.72658	0	0	1e-05	0.02457	0.00193	0.00094	0.02599	0	4e-05	0.25699	0.25699
Interferon Gamma Signaling	0	0	0	0.29534	0	0.9243	0.12973	0.0072	0	0	0	0	0	0	0.0117	0	0	0.63091	0.63091
Traf6 Mediated Irf7 Activation In Tlr7 8 Or 9 Signaling	0.0066	0.0469	0.00779	0.86358	4e-05	0.51759	0.0327	0.52802	0.00087	1e-05	1e-05	0.01564	0.00014	0.00847	0.16253	4e-05	0.00351	0.85631	0.85631
Activation Of Irf3 Irf7 Mediated By Tbk1 Ikk Epsilon	0.00129	0.01014	0.04021	0.28056	0.04437	0.55836	0.96224	0.32075	0.01252	1e-05	0.00056	0.00581	0	0.32977	0.00085	0.00231	0.0073	0.33904	0.33904
Interferon Alpha Beta Signaling	0	0	0	0.01599	0	0.02596	0	0.00029	0	0	0	0	0	0	0.00039	0	0	0.00852	0.00852
Advanced Glycosylation Endproduct Receptor Signaling	0.01004	0.23899	0.00435	0.02243	0.21854	0.06631	0.29954	0.94798	0.60924	0.99959	0.8345	0.01387	0.53463	0.00437	0.69508	0.51551	0.06329	0.24744	0.24744
Kinesins	0.00185	0.72037	0.00015	2e-05	0.0493	3e-05	0.01699	0.69968	0.15808	0.84808	0.28365	0.00104	0.04592	0	0.03405	0	0.19584	0	0
Regulation Of Ifna Signaling	0.01656	0.01957	0.02024	0.36635	0.00207	0.09573	0.03042	0.32652	0.00041	2e-05	6e-05	0.00094	0.03975	0.40888	0.39436	0.00216	0.00061	0.61103	0.61103
Interferon Signaling	0	0	0	0.55705	0	0.41455	0	0.00016	0	0	0	0	0	0	0.05791	0	0	0.00339	0.00339
Negative Regulators Of Rig I Mda5 Signaling	0.00044	5e-05	0.00467	0.35626	0.00225	0.23752	0.12592	0.18687	1e-05	0	0	0.00413	0.00388	0.00095	0.34506	1e-05	0.0014	0.26128	0.26128
Destabilization Of Mrna By Auf1 Hnrnp D0	0	0	6e-05	0	0.45488	0	0.01917	0.45605	0	0	0	0	0.00033	0	0.0092	0.07535	0.00067	0	0
Rig I Mda5 Mediated Induction Of Ifn Alpha Beta Pathways	4e-05	0.01651	0.01711	0.9326	0	0.40248	0.00214	0.00118	5e-05	0	0	0.07888	0.00035	0	0.3315	0	0.00095	0.57	0.57
Ikk Complex Recruitment Mediated By Rip1	0.01632	0.56431	0.07436	0.43283	0.01065	0.07711	0.06272	0.41562	0.05251	0.00027	0.02137	0.06468	0.00012	0.71719	0.00031	0.01129	0.02078	0.90528	0.90528
Meiotic Recombination	0.00263	0.93632	0.00031	1e-05	0.16893	0.00256	0.09424	0.2833	0.18452	0.93521	0.25536	0.02691	0.1227	5e-05	0.09175	0.01242	0.58791	0.10383	0.10383
Il 6 Signaling	0.20914	0.05366	0.00022	0.1132	0.0001	0.27815	0.03142	0.15886	0.0009	2e-05	3e-05	0.01911	0.00561	0.01947	0.66197	0.00282	0.16903	0.17572	0.17572
Signaling By Notch	0.0421	6e-05	0.88099	0.38057	0.37878	0.00901	0.44263	0.34916	0.00015	0.01953	0.0009	0.2002	0.21064	0.07676	0.2358	0.87166	0.19964	0.0058	0.0058
Lagging Strand Synthesis	0.00063	0.03322	0.00254	0.00023	0.0434	0.01629	0.00149	0.86458	0.89255	0.38298	0.65875	0.00031	0.14877	5e-05	0.4879	0	0.03833	0	0
Intrinsic Pathway	0.15355	0.00458	0.14836	0.85877	0.52453	0.96015	0.11388	0.44151	0.07293	0.00264	0.0017	0.02385	0.02338	0.62223	0.84809	0.08008	0.06276	0.31061	0.31061
Inhibition Of Replication Initiation Of Damaged Dna By Rb1 E2f1	0.18401	0.60145	0.21153	0.01262	0.07453	0.00952	0.00729	0.1532	0.11488	0.7741	0.33385	0.01274	0.02106	8e-05	0.05884	1e-05	0.104	2e-05	2e-05
Dna Replication	0	0	0	0	0.00018	0	0	0.96386	0.34528	0	0.00973	0	0	0	0	0	0.02287	0	0
Cleavage Of Growing Transcript In The Termination Region	0.02932	0.68918	0.00017	0.01226	0.83955	0.40352	0.75735	0.01022	0.82271	0.28781	0.90396	0.7357	0.13837	0.53705	0.10319	0.00227	0.02376	0.00526	0.00526
E2f Mediated Regulation Of Dna Replication	2e-05	0.51627	3e-05	0	0.00659	0	0.00035	0.28136	0.03111	0.26696	0.12517	0	4e-05	0	4e-05	0	0.15106	0	0
Metabolism Of Carbohydrates	0.00021	0.19955	7e-05	9e-05	0.97434	0.00016	0.08257	0.81456	0.91319	0.55672	0.16724	4e-05	0.52709	0.00024	0.21588	0.6987	0.0003	0.38414	0.38414
Apoptosis	0	0.00054	0.0403	0	0.37477	0	0.3416	0.1471	0.00295	0	5e-05	0	0	0	0.00066	0.53645	3e-05	0	0
Hemostasis	0.29329	0.44681	0.98742	0.14071	0.51496	1e-05	0.06767	0.00024	0.62015	0.17908	0.82499	3e-05	0.00697	0	0.07415	0.45101	0.00036	0.25307	0.25307
Influenza Life Cycle	0.60232	0	0	0.10267	0	0	0	0.90143	0.00162	2e-05	0.5036	0.51638	0	0.7249	0	0	0	0	0
Influenza Viral Rna Transcription And Replication	0.05333	0	0	0.0003	0	0	0	0.68631	0.01635	0	0.17998	0.0382	0	0.40379	0	0	0	0	0
Nep Ns2 Interacts With The Cellular Export Machinery	0.00207	0.68985	0.0728	0.05357	8e-05	0	0.00766	0.66261	0.09371	0.09574	0.00527	0.00055	0.74385	0.1972	0.11231	0.29352	0.85206	8e-05	8e-05
Hiv Infection	0	0	3e-05	0	0.64256	0	0.01337	0.08133	0.00049	0	0	0	0.01335	0	0.46367	5e-05	0.04849	0	0
Transport Of Ribonucleoproteins Into The Host Nucleus	0.0028	0.65611	0.05092	0.06509	0.00015	1e-05	0.00664	0.7459	0.09587	0.15456	0.00847	0.00106	0.96963	0.20744	0.0788	0.27426	0.92319	0.00011	0.00011
Hiv Life Cycle	5e-05	0.16857	0.00323	0.00338	0.07719	1e-05	0.72639	0.42989	0.07182	0.06889	0.00435	0	0.7911	0.00329	0.13363	0.00136	0.4125	0	0
Abortive Elongation Of Hiv1 Transcript In The Absence Of Tat	0.01015	0.01297	0.11097	0.08081	0.20371	0.2541	0.05624	0.65249	0.21682	0.14967	0.12254	0.00283	0.65607	0.03175	0.92817	0.18415	0.70993	0.00486	0.00486
Early Phase Of Hiv Life Cycle	0.18757	0.05575	0.25505	0.19083	0.17288	0.82336	0.01588	0.42486	0.79491	0.61081	0.40094	0.10042	0.63828	0.10334	0.835	8e-05	0.00212	0	0
Host Interactions Of Hiv Factors	0	0	9e-05	0	0.46141	0	0.00462	0.21515	0.00097	0	1e-05	0	0.00229	0	0.18922	0.0011	0.0059	0	0
Respiratory Electron Transport Atp Synthesis By Chemiosmotic Coupling And Heat Production By Uncoupling Proteins	0.00037	0.06386	0	9e-05	1e-05	0.03441	0.00475	0.62785	0.93342	0.02238	0.1649	0.00147	0.00063	0	0.08926	0	0.08146	0	0
Late Phase Of Hiv Life Cycle	0.00013	0.43451	0.00656	0.0082	0.01842	0	0.22019	0.57958	0.06929	0.08042	0.00642	1e-05	0.90911	0.01112	0.12941	0.04598	0.82554	0	0
Interactions Of Vpr With Host Cellular Proteins	0.00141	0.62794	0.00255	0.01573	0.06443	0.00042	0.40877	0.94649	0.23478	0.54411	0.05015	0.00101	0.5254	0.04818	0.04029	0.00775	0.37897	0	0
Formation Of Atp By Chemiosmotic Coupling	0.12477	0.25253	0.00328	0.05951	0.03733	0.87502	0.04502	0.57609	0.82599	0.27131	0.63743	0.2699	0.17151	0.0608	0.27035	0.00067	0.16748	0.0016	0.0016
Apc C Cdh1 Mediated Degradation Of Cdc20 And Other Apc C Cdh1 Targeted Proteins In Late Mitosis Early G1	0	0	0	0	0.01829	0	0.00047	0.51935	0.00038	0	0.00016	0	5e-05	0	0.00012	0.00012	0.011	0	0
Activation Of Atr In Response To Replication Stress	0	0.11004	0	0	0.00197	0	0.00111	0.93849	0.38633	0.24992	0.42347	0	0.0088	0	0.002	0	0.02657	0	0
Unwinding Of Dna	0	0.01301	0	0	0.00497	0	1e-05	0.22681	0.50438	0.03387	0.77532	0	9e-05	0	0.00197	0	0.0174	0	0
Apc C Cdc20 Mediated Degradation Of Mitotic Proteins	0	0	0	0	0.0205	0	0.00063	0.54741	0.00106	0	0.00044	0	0.00015	0	0.00035	8e-05	0.03881	0	0
Autodegradation Of Cdh1 By Cdh1 Apc C	0	0	0.00013	0	0.10792	4e-05	0.0058	0.41727	7e-05	0	2e-05	0	0.00054	0	0.00229	0.02268	0.00409	0	0
Innate Immune System	0.00175	0.00523	2e-05	0.64252	0	0.23598	0.81097	0.63369	0.00774	0	0	0.00062	0	0.00012	0.46438	0	0	0.18512	0.18512
Regulation Of Glucokinase By Glucokinase Regulatory Protein	0.00226	0.84139	0.02369	0.03727	0.00062	4e-05	0.03503	0.95259	0.14412	0.23007	0.00979	0.00173	0.91141	0.26007	0.03957	0.38039	0.8592	0.00041	0.00041
Mitotic Prometaphase	0	0.41649	0	0	0.05111	0	0.00126	0.35459	0.17376	0.25847	0.59339	0	0.00067	0	0.00526	0	0.00037	0	0
Scf Beta Trcp Mediated Degradation Of Emi1	0	0	4e-05	0	0.3478	0	0.00241	0.46279	0	0	0	0	0	0	0.00066	0.07669	0.0002	0	0
G1 S Specific Transcription	0	0.12357	0	0	3e-05	0	0	0.57779	0.02419	0.13036	0.08039	0	0	0	0	0	0.14042	0	0
The Role Of Nef In Hiv1 Replication And Disease Pathogenesis	0.33099	0.37685	0.6778	0.96048	0.00173	0.1869	0.00434	0.00028	0.23144	0.52493	0.15293	0.07157	0.62864	0.00013	0.23992	0.04485	0.10654	0.60735	0.60735
Immune System	0	0	0.00377	0.00264	0	0	0.39247	0.45595	0	0	0	0	0	0.48031	0.01341	0	0	0.01175	0.01175
Integration Of Provirus	0.37045	0.59569	0.04179	0.06299	0.03634	0.33466	0.01574	0.14273	0.2233	0.31951	0.28114	0.77893	0.99605	0.45193	0.98297	1e-05	0.0001	0.0001	0.0001
Complement Cascade	0.23706	0.00634	0.00033	0.00898	0.00831	0.00736	0.08608	0.0648	0.13516	0.03344	1e-05	0.88038	0.21104	0	0.00023	0	0.52381	0.44714	0.44714
Phase Ii Conjugation	0.86274	0.00425	0.00038	0.17864	0.70689	0.32679	0.03044	0.01928	0.14724	0.00136	0.00224	0.09917	0.00717	0.19541	0.72564	0.05233	0.27931	0.39856	0.39856
Adaptive Immune System	0.0248	0.0756	0.39464	0.01542	0.33462	1e-05	0.02168	0.00134	0.87683	0.07541	0.27765	0	0.00865	0	0.0972	0.04005	0.00808	0.0002	0.0002
Cytokine Signaling In Immune System	0	0	0	0.19026	0	0.0524	1e-05	0.00303	0	0	0	0	0	0	0.0095	0	0	0.89047	0.89047
Antigen Presentation Folding Assembly And Peptide Loading Of Class I Mhc	0	0.00019	0.00022	1e-05	0.67184	0.01675	0.2253	0.01187	0.00163	0.00019	0.00011	0	0.07878	0.05867	0.90214	0.34389	0.00022	0.0015	0.0015
Class I Mhc Mediated Antigen Processing Presentation	0	0.02046	0.08174	1e-05	0.06652	0	0.79354	0.94448	0.00933	0	0.00035	0	2e-05	0.00011	0.0024	0.85669	9e-05	1e-05	1e-05
Nonsense Mediated Decay Enhanced By The Exon Junction Complex	0.00349	0	8e-05	0.00014	0	0	0	0.43547	0.19215	0	0.06214	0.00071	0	0.05973	0	0	0	1e-05	1e-05
Pip3 Activates Akt Signaling	0.87285	0.03796	0.01107	0.00985	0.48359	0.48204	0.20074	0.00703	0.00191	0.02527	0.0158	0.03858	0.62938	0.85702	0.96236	0.28678	0.28289	0.10333	0.10333
Antigen Processing Ubiquitination Proteasome Degradation	6e-05	0.18783	0.20044	0.00309	0.09933	1e-05	0.44868	0.66804	0.05934	0.00138	0.01359	1e-05	0.00606	0.00289	0.0397	0.4091	0.03167	0.00011	0.00011
Inflammasomes	0.35983	0.86279	0.25943	0.3185	0.00752	0.09101	0.88055	0.6839	0.94632	0.04227	0.05097	0.24016	0.00175	0.60512	0.54453	5e-05	0.00176	0.01008	0.01008
Nucleotide Binding Domain Leucine Rich Repeat Containing Receptor Nlr Signaling Pathways	0.62949	0.19635	0.26896	0.55265	0.00036	0.23805	0.21427	0.6837	0.7435	0.19379	0.10923	0.88718	0.0149	0.0737	0.87299	0.00012	0.03409	0.00784	0.00784
Amyloids	0.01147	0.00556	0.39826	0.09059	0.71123	0.68056	0.02137	0.89354	0.21396	0.04614	0.02334	0.00843	0.18531	0.47524	0.60507	0.17884	0.08732	0.49222	0.49222
Telomere Maintenance	2e-05	0.00129	0.00052	2e-05	0.0092	0.06163	4e-05	0.74968	0.70766	0.14709	0.25696	5e-05	0.10634	9e-05	0.55231	0	0.04681	0	0
Platelet Activation Signaling And Aggregation	0.58435	0.2605	0.35434	0.94158	0.15507	0.01832	0.00786	2e-05	0.49442	0.68163	0.99364	0.00337	0.1344	0.00049	0.72598	0.70787	0.00465	0.61902	0.61902
Removal Of The Flap Intermediate From The C Strand	0.07959	0.00957	0.28349	0.35427	0.08729	0.37723	0.04159	0.19859	0.20935	0.30313	0.25854	0.00641	0.90329	0.02289	0.82573	0.00263	0.19625	0.0001	0.0001
Creation Of C4 And C2 Activators	0.28314	0.01871	0.00481	0.03321	0.4907	0.18168	0.11277	0.013	0.19956	0.07774	0.00606	0.35103	0.36213	0.06216	0.14964	0.0061	0.21456	0.73885	0.73885
Apc Cdc20 Mediated Degradation Of Nek2a	0.53495	0.31338	0.0115	0.02004	0.06003	0.07617	0.2433	0.79712	0.06545	0.14768	0.01867	0.60108	0.86174	0.00277	0.19221	0.00014	0.17861	0.0657	0.0657
Initial Triggering Of Complement	0.27054	0.00877	0.0001	0.00991	0.14902	0.46246	0.21052	0.00072	0.0898	0.00774	0.00046	0.11881	0.05231	0.04031	0.29325	0.00054	0.09777	0.9727	0.9727
Extension Of Telomeres	2e-05	0.00188	0.00498	0.00025	0.04909	0.01601	0.00113	0.84904	0.36642	0.04486	0.13334	1e-05	0.07669	7e-05	0.35316	0	0.0069	0	0
G2 M Checkpoints	0	0.2171	0	0	0.00081	0	0.00118	0.81664	0.2032	0.35779	0.17153	0	0.00592	0	0.00034	0	0.01036	0	0
G2 M Dna Damage Checkpoint	0.44778	0.65209	0.22576	0.26317	0.20456	0.04361	0.85298	0.68697	0.67629	0.82922	0.13318	0.29232	0.90057	0.00725	0.07318	0.0008	0.14381	0.01186	0.01186
S Phase	0	0	0	0	0.00686	0	0	0.70672	0.00122	0	3e-05	0	0	0	1e-05	0	0.24062	0	0
Scfskp2 Mediated Degradation Of P27 P21	0	0	0	0	0.2598	0	0.00055	0.25068	0	0	0	0	0	0	0.00049	0.01734	0.00045	0	0
Dna Strand Elongation	0	0.00133	0	0	0.00089	0	0	0.54158	0.60452	0.04603	0.60029	0	0.00039	0	0.01412	0	0.00195	0	0
Vif Mediated Degradation Of Apobec3g	0	0	0.00163	0	0.45456	0	0.00439	0.79959	0	0	0	0	0	0	0.00156	0.29511	5e-05	0	0
Pyrimidine Metabolism	0.00032	0.00185	0.7388	0.05086	0.86384	0.25271	0.23062	0.83163	0.01817	0.00125	0.01077	0.00057	0.01067	0.15053	0.05802	0.63668	0.13009	0.04332	0.04332
Intrinsic Pathway For Apoptosis	0.0087	0.21362	0.22054	0.01286	0.67391	0.00285	0.12948	0.26771	0.96229	0.08841	0.41371	0.00087	0.02466	0.0012	0.12047	0.81005	0.03477	0.25228	0.25228

[truncated: 2 more sheets: Reactome MLN, Reactome Liver]
